# Supplementary material for: Protein-Protein Interactions in Candida albicans
Source: Front Microbiol. 2019 Aug 7;10:1792. doi: 10.3389/fmicb.2019.01792 (PMC6693483; doi:10.3389/fmicb.2019.01792)
Supplement: Supplementary file 1 [file Table_1.xlsx]

## Sheet: S1 PPIs in C. albicans
	General info
	1° When no standard name was given in the BioGRID data but an alias was available in the C. albicans genome database then this alias was used
	2° rows colored in green: interaction is both demonstrated in C. albicans as in S. cerevisiae (we only looked at orthologous genes NOT at best hits given on the Candida genome database)
	3° / means that there is no ortholog gene in S. cerevisiae (we did not look at best hits!)
	4° interactions were screened independently of the direction (e.g. bait - prey was also seen as prey - bait when looked for the same interactions in the S. cerevisiae database
	5° For the sake of simplicity only for those interactions also demonstrated in yeast is the technique mentioned in regard to the interaction in C. albicans
	6° More information can be found at the BioGRID (https://thebiogrid.org), note that we also report PPIs on other strains than the WT (SC5314) or its derivative strains.
	= interaction not found in S. cerevisiae using Hsc82, but with Hsp82, the paralog of Hsc82 (We did not count these in our final list of "also demonstrated in S. cerevisiae", it is a total of 36 interactions)
	= Interactions found when using ScSnf6 as the ortholog for CaSnf6, however both proteins only have a very small homology (E value 0,002, bit score 25 and query coverage of 13% when comparing both proteins with blastp). A total of 8 interactions could be found.
249 interactions shown in C. albicans from a total of 1208 interactions were also demonstrated in S. cerevisiae
In case the interactions found with ScHsc82 (CaHsp90) and ScSnf6 (CaSnf6) are counted as well we have a total of 292 interactions out of a total of 1208 also shown in S. cerevisiae
	Interactions in C. albicans		Interactions in S.cerevisiae
	C. albicans		S. cerevisiae ortholog		C. albicans			S. cerevisiae orthologs
	Bait	Prey	bait	prey	Technique	Reference	(C. albicans background strain)	Technique
1	ACE2	C2_08530C_A	ACE2	YML096W		van Wijlick L (2016)
2	ACE2	C5_00580W_A	ACE2	/		van Wijlick L (2016)
3	ACE2	COX15	ACE2	COX15		van Wijlick L (2016)
4	ACE2	CST20	ACE2	STE20		van Wijlick L (2016)
5	ACE2	MNN45	ACE2	/		van Wijlick L (2016)
6	ACE2	OCH1	ACE2	OCH1		van Wijlick L (2016)
7	ACE2	SHE3	ACE2	SHE3		van Wijlick L (2016)
8	ACE2	SLD5	ACE2	SLD5		van Wijlick L (2016)
9	ACE2	CBK1	ACE2	CBK1	Affinity Capture-Western	Calderon-Norena DM (2015)		Two-hybrid/Biochemical activity/Affinity capture-MS/
10	ACT1	CAP1	ACT1	YAP1		Zhang B (2016)
11	ACT1	SAC6	ACT1	SAC6	Affinity Capture-Western	Zhang B (2016)		Affinity capture-MS/reconstituted complex/co-purification/affinity capture-western
12	ADE5,7	VPS34	ADE5,7	VPS34		Jezewski S (2007)
	VPS34	ADE5,7	VPS34	ADE5,7		Jezewski S (2007)
13	AHA1	ACT1	AHA1	ACT1		O’Meara TR (2019)	(C. albicans strain SN95)
14	AHA1	ADH1	AHA1	/		O’Meara TR (2019)	(C. albicans strain SN95)
15	AHA1	ADH2	AHA1	ADH1		O’Meara TR (2019)	(C. albicans strain SN95)
16	AHA1	ASC1	AHA1	ASC1		O’Meara TR (2019)	(C. albicans strain SN95)
17	AHA1	ATP1	AHA1	ATP1		O’Meara TR (2019)	(C. albicans strain SN95)
18	AHA1	ATP2	AHA1	ATP2		O’Meara TR (2019)	(C. albicans strain SN95)
19	AHA1	BMH1	AHA1	BMH2		O’Meara TR (2019)	(C. albicans strain SN95)
20	AHA1	C2_04370W_A	AHA1	/		O’Meara TR (2019)	(C. albicans strain SN95)
21	AHA1	CDC19	AHA1	CDC19		O’Meara TR (2019)	(C. albicans strain SN95)
22	AHA1	CSC25 (CDC25)	AHA1	CDC25		O’Meara TR (2019)	(C. albicans strain SN95)
23	AHA1	CEF3	AHA1	YEF3		O’Meara TR (2019)	(C. albicans strain SN95)
24	AHA1	DBP5	AHA1	DBP5		O’Meara TR (2019)	(C. albicans strain SN95)
25	AHA1	ELF1	AHA1	NEW1		O’Meara TR (2019)	(C. albicans strain SN95)
26	AHA1	FAS1	AHA1	FAS1		O’Meara TR (2019)	(C. albicans strain SN95)
27	AHA1	GSP1	AHA1	GSP1		O’Meara TR (2019)	(C. albicans strain SN95)
28	AHA1	MIR1	AHA1	MIR1		O’Meara TR (2019)	(C. albicans strain SN95)
29	AHA1	NIP1	AHA1	NIP1		O’Meara TR (2019)	(C. albicans strain SN95)
30	AHA1	PET9	AHA1	PET9		O’Meara TR (2019)	(C. albicans strain SN95)
31	AHA1	POR1	AHA1	POR1		O’Meara TR (2019)	(C. albicans strain SN95)
32	AHA1	RNR1	AHA1	/		O’Meara TR (2019)	(C. albicans strain SN95)
33	AHA1	RPT6	AHA1	RPT6		O’Meara TR (2019)	(C. albicans strain SN95)
34	AHA1	RVS161	AHA1	RVS161		O’Meara TR (2019)	(C. albicans strain SN95)
35	AHA1	SEC21	AHA1	SEC21		O’Meara TR (2019)	(C. albicans strain SN95)
36	AHA1	SUB2	AHA1	SUB2		O’Meara TR (2019)	(C. albicans strain SN95)
37	AHA1	TIF1	AHA1	TIF2		O’Meara TR (2019)	(C. albicans strain SN95)
38	AHA1	TKL1 (TKT1)	AHA1	TKL1		O’Meara TR (2019)	(C. albicans strain SN95)
39	AHA1	TRX1	AHA1	TRX1		O’Meara TR (2019)	(C. albicans strain SN95)
40	AHA1	TUF1	AHA1	TUF1		O’Meara TR (2019)	(C. albicans strain SN95)
41	AHA1	URA2	AHA1	URA2		O’Meara TR (2019)	(C. albicans strain SN95)
42	AHA1	VMA2	AHA1	VMA2		O’Meara TR (2019)	(C. albicans strain SN95)
43	AHA1	VPS1	AHA1	VPS1		O’Meara TR (2019)	(C. albicans strain SN95)
44	AHA1	EFT2	AHA1	EFT1	Affinity capture-MS	O’Meara TR (2019)	(C. albicans strain SN95)	Affinity capture-MS
45	AHA1	GFA1	AHA1	GFA1	Affinity capture-MS	O’Meara TR (2019)	(C. albicans strain SN95)	Affinity capture-MS
46	AHA1	KAP123	AHA1	KAP123	Affinity capture-MS	O’Meara TR (2019)	(C. albicans strain SN95)	Affinity capture-MS
47	AHA1	PFK1	AHA1	PFK1	Affinity capture-MS	O’Meara TR (2019)	(C. albicans strain SN95)	Affinity capture-MS
48	AHA1	RVB1	AHA1	RVB1	Affinity capture-MS	O’Meara TR (2019)	(C. albicans strain SN95)	Affinity capture-MS
49	AHA1	TUB1	AHA1	TUB1	Affinity capture-MS	O’Meara TR (2019)	(C. albicans strain SN95)	Affinity capture-MS
50	AHA1	TUB2	AHA1	TUB2	Affinity capture-MS	O’Meara TR (2019)	(C. albicans strain SN95)	Affinity capture-MS
51	ARO8	ARO8	ARO8	ARO8	Co-crystal Structure	Kiliszek A (2019)		Co-crystal structure/Co-purification
52	ARO9	ARO9	ARO9	ARO9	Co-crystal Structure	Kiliszek A (2019)		Two-hybrid
53	BCR1	CBK1	USV1	CBK1		Gutierrez-Escribano P (2012)
54	BCY1	TPK1	BCY1	TPK2	Affinity Capture-Western / PCA	Cassola A (2004)/Subotic A (2017)		Affinity capture-MS/reconstituted complex/co-purification/affinity capture-western/biochemical activity/PCA
	TPK1	BCY1	TPK2	BCY1	Two-hybrid	Subotic A (2017)		Affinity capture-MS/reconstituted complex/co-purification/affinity capture-western/biochemical activity/PCA
55	BCY1	TPK2	BCY1	TPK2	PCA	Subotic A (2017)		Affinity capture-MS/reconstituted complex/co-purification/affinity capture-western/biochemical activity/PCA
	TPK2	BCY1	TPK2	BCY1	PCA	Subotic A (2017)		Affinity capture-MS/reconstituted complex/co-purification/affinity capture-western/biochemical activity/PCA
56	BEM1	SEC15	BEM1	SEC15	Affinity Capture-Western	Guo PP (2016)		Two-hybrid/affinity capture-western/reconstituted complex/co-purification
	SEC15	BEM1	SEC15	BEM1	Reconstituted Complex/Affinity Capture-Western	Guo PP (2016)/Guo PP (2016)		Two-hybrid/affinity capture-western/reconstituted complex/co-purification
57	BNI1	IQG1	BNI1	IQG1		Li CR (2008)	(strain BWP17)
	IQG1	BNI1	IQG1	BNI1		Li CR (2008)
58	BNR1	IQG1	BNI1	IQG1		Li CR (2008)	(strain BWP17)
	IQG1	BNR1	IQG1	BNR1		Li CR (2008)
59	BUD6	ACT1	BUD6	ACT1	Two-hybrid	Song Y (2006)		Two-hybrid/reconstituted complex
60	CAS5	SWI4	MOT3	SWI4		Xie JL (2017)
61	CAS5	SWI6	MOT3	SWI6		Xie JL (2017)
62	CBK1	FKH2	CBK1	FKH1		Greig JA (2015)
63	CBK1	SPA2	CBK1	SPA2		Gutierrez-Escribano P (2011)
64	CBK1	MOB2	CBK1	MOB2	Two-hybrid	Song Y (2008)		Affinity capture-western/Affinity capture-MS/co-crustal structure/Two-hybrid
65	CDC10	CDC11	CDC10	CDC11	Affinity Capture-MS/Affinity Capture-Western	Kaneko A (2004)/Calderon-Norena DM (2015)		FRET/co-purification/affinity capture-MS/affinity capture-western/two-hybrid/reconstituted complex
	CDC11	CDC10	CDC11	CDC10	Co-purification/Affinity Capture-MS/Affinity Capture-Western/Affinity Capture-MS	Kaneko A (2004)/Sinha I (2007)/Gonzalez-Novo A (2008)/Kaneko A (2004)		FRET/co-purification/affinity capture-MS/affinity capture-western/two-hybrid/reconstituted complex
66	CDC10	CDC12	CDC10	CDC12	Affinity Capture-MS	Kaneko A (2004)		crystal structure/co-purification/affinity capture-MS/affinity capture-western/two-hybrid/reconstituted complex
	CDC12	CDC10	CDC12	CDC10	Affinity Capture-MS	Kaneko A (2004)		crystal structure/co-purification/affinity capture-MS/affinity capture-western/two-hybrid/reconstituted complex
67	CDC10	CDC3	CDC10	CDC3	Affinity Capture-MS	Kaneko A (2004)		PCA/co-purification/affinity capture-MS/affinity capture-western/two-hybrid/reconstituted complex
	CDC3	CDC10	CDC3	CDC10	Affinity Capture-MS	Kaneko A (2004)		PCA/co-purification/affinity capture-MS/affinity capture-western/two-hybrid/reconstituted complex
68	CDC10	SEP7	CDC10	SHS1	Affinity Capture-MS/Affinity Capture-Western	Kaneko A (2004)/Calderon-Norena DM (2015)		Affinity capture-MS/Affinity capture-western
	SEP7	CDC10	SHS1	CDC10	Affinity Capture-MS	Kaneko A (2004)		Affinity capture-MS/Affinity capture-western
69	CDC11	ACS1	CDC11	ACS1		Sinha I (2007)
70	CDC11	CCN1	CDC11	/		Sinha I (2007)
71	CDC11	CDC11	CDC11	CDC11	Affinity Capture-MS/Affinity Capture-MS	Kaneko A (2004)/Sinha I (2007)		FRET/co-purification/affinity capture-MS/affinity capture-western/two-hybrid/reconstituted complex
72	CDC11	CDC12	CDC11	CDC12	Affinity Capture-MS/Co-purification/Affinity Capture-MS	Sinha I (2007)/Kaneko A (2004)/Kaneko A (2004)		FRET/co-purification/affinity capture-MS/affinity capture-western/two-hybrid/reconstituted complex/PCA/crystal structure
	CDC12	CDC11	CDC12	CDC11	Affinity Capture-MS	Kaneko A (2004)		FRET/co-purification/affinity capture-MS/affinity capture-western/two-hybrid/reconstituted complex/PCA/crystal structure
73	CDC11	CDC28	CDC11	CDC28	Affinity Capture-Western	Sinha I (2007)		Affinity Capture-Western
	CDC28	CDC11	CDC28	CDC11	Biochemical Activity	Sinha I (2007)		Affinity Capture-Western
74	CDC11	CDC3	CDC11	CDC3	Co-purification/Affinity Capture-MS	Kaneko A (2004)/Sinha I (2007)		FRET/co-purification/affinity capture-MS/affinity capture-western/two-hybrid/reconstituted complex
	CDC3	CDC11	CDC3	CDC11	Affinity Capture-MS	Kaneko A (2004)		FRET/co-purification/affinity capture-MS/affinity capture-western/two-hybrid/reconstituted complex
75	CDC11	SEP7	CDC11	SHS1	Co-purification/Affinity Capture-MS/Affinity Capture-Western/Affinity Capture-MS	Kaneko A (2004)/Sinha I (2007)/Gonzalez-Novo A (2008)/Kaneko A (2004)		FRET/PCA/Affinity capture-MS/Affinity capture-western/Two-hybrid
	SEP7	CDC11	SHS1	CDC11	Affinity Capture-MS	Kaneko A (2004)		FRET/PCA/Affinity capture-MS/Affinity capture-western/Two-hybrid
76	CDC11	GIN4	CDC11	GIN4	Affinity Capture-MS	Sinha I (2007)		Affinity capture-MS/affinity capture-western
	GIN4	CDC11	GIN4	CDC11	Biochemical Activity/Affinity Capture-MS/Biochemical Activity	Sinha I (2007)/Li CR (2012)/Li CR (2012)		Affinity capture-MS/affinity capture-western
77	CDC12	CDC42	CDC12	CDC42	Affinity Capture-Western	Li CR (2012)
78	CDC12	CDC3	CDC12	CDC3	Affinity Capture-MS	Kaneko A (2004)		PCA/co-purification/affinity capture-MS/affinity capture-western/two-hybrid/reconstituted complex/crystal structure
	CDC3	CDC12	CDC3	CDC12	Affinity Capture-MS	Kaneko A (2004)		PCA/co-purification/affinity capture-MS/affinity capture-western/two-hybrid/reconstituted complex/crystal structure
79	CDC12	SEP7	CDC12	SHS1	Affinity Capture-MS	Kaneko A (2004)		PCA/affinity capture-western/affinity capture-MS/Two-hybrid/reconstituted complex
	SEP7	CDC12	SHS1	CDC12	Affinity Capture-MS	Kaneko A (2004)		PCA/affinity capture-western/affinity capture-MS/Two-hybrid/reconstituted complex
80	CDC12	GIN4	CDC12	GIN4	Affinity Capture-Western/Affinity Capture-Western	Li CR (2012)/Au Yong JY (2016)		Affinity capture-MS/affinity capture-western
	GIN4	CDC12	GIN4	CDC12	Affinity Capture-MS/Affinity Capture-Western/Affinity Capture-Western	Li CR (2012)/Li CR (2012)/Au Yong JY (2016)	(C. albicans strain BWP17)	Affinity capture-MS/affinity capture-western
81	CDC14	GIN4	CDC14	GIN4	Affinity Capture-Western	Au Yong JY (2016)	(C. albicans strain BWP17)	Affinity capture-MS
82	CDC14	CR_03410W_A	CDC14	/		Kaneva IN (2019)	(C. albicans strain BWP17)
83	CDC14	CR_02670C_A	CDC14	/		Kaneva IN (2019)	(C. albicans strain BWP17)
84	CDC14	C4_07130W_A	CDC14	/		Kaneva IN (2019)	(C. albicans strain BWP17)
85	CDC14	C1_01080W_A	CDC14	/		Kaneva IN (2019)	(C. albicans strain BWP17)
86	CDC14	C2_06160W_A	CDC14	/		Kaneva IN (2019)	(C. albicans strain BWP17)
87	CDC14	CR_04330W_A	CDC14	/		Kaneva IN (2019)	(C. albicans strain BWP17)
88	CDC14	C1_12180C_A	CDC14	/		Kaneva IN (2019)	(C. albicans strain BWP17)
89	CDC14	C2_06280C_A	CDC14	/		Kaneva IN (2019)	(C. albicans strain BWP17)
90	CDC14	C6_02490C_A	CDC14	/		Kaneva IN (2019)	(C. albicans strain BWP17)
91	CDC14	CR_05210W_A	CDC14	/		Kaneva IN (2019)	(C. albicans strain BWP17)
92	CDC14	C1_00760W_A	CDC14	/		Kaneva IN (2019)	(C. albicans strain BWP17)
93	CDC14	C7_01460C_A	CDC14	/		Kaneva IN (2019)	(C. albicans strain BWP17)
94	CDC14	C7_00590W_A	CDC14	/		Kaneva IN (2019)	(C. albicans strain BWP17)
95	CDC14	C3_06260C_A	CDC14	/		Kaneva IN (2019)	(C. albicans strain BWP17)
96	CDC14	ACD99	CDC14	/		Kaneva IN (2019)	(C. albicans strain BWP17)
97	CDC14	ACE2	CDC14	ACE2	Affinity Capture-MS	Kaneva IN (2019)	(C. albicans strain BWP17)	Affinity Capture-MS/affinity capture-capture
98	CDC14	ACO1	CDC14	ACO1		Kaneva IN (2019)	(C. albicans strain BWP17)
99	CDC14	ZDS1	CDC14	ZDS1		Kaneva IN (2019)	(C. albicans strain BWP17)
100	CDC14	CR_09100C_A	CDC14	YPR127W		Kaneva IN (2019)	(C. albicans strain BWP17)
101	CDC14	C1_08390C_A	CDC14	YPL247C		Kaneva IN (2019)	(C. albicans strain BWP17)
102	CDC14	YNK1	CDC14	YNK1		Kaneva IN (2019)	(C. albicans strain BWP17)
103	CDC14	ANT1	CDC14	ANT1		Kaneva IN (2019)	(C. albicans strain BWP17)
104	CDC14	ARG1	CDC14	ARG1		Kaneva IN (2019)	(C. albicans strain BWP17)
105	CDC14	ASK1	CDC14	/		Kaneva IN (2019)	(C. albicans strain BWP17)
106	CDC14	BAS1	CDC14	BAS1		Kaneva IN (2019)	(C. albicans strain BWP17)
107	CDC14	CR_05100W_A	CDC14	BIR1		Kaneva IN (2019)	(C. albicans strain BWP17)
108	CDC14	CBR1	CDC14	CBR1		Kaneva IN (2019)	(C. albicans strain BWP17)
109	CDC14	CDC16	CDC14	CDC16		Kaneva IN (2019)	(C. albicans strain BWP17)
110	CDC14	CDC27	CDC14	CDC27		Kaneva IN (2019)	(C. albicans strain BWP17)
111	CDC14	CDC28	CDC14	CDC28	Affinity Capture-MS	Kaneva IN (2019)	(C. albicans strain BWP17)	Biochemical activity/two-hybrid
112	CDC14	CLB2	CDC14	CLB2		Kaneva IN (2019)	(C. albicans strain BWP17)
113	CDC14	CDC9	CDC14	CDC9		Kaneva IN (2019)	(C. albicans strain BWP17)
114	CDC14	CDC7	CDC14	CDC7		Kaneva IN (2019)	(C. albicans strain BWP17)
115	CDC14	CDC5	CDC14	CDC5	Affinity Capture-MS	Kaneva IN (2019)	(C. albicans strain BWP17)	Reconstituted Complex/biochemical activity/affinity capture-western
116	CDC14	CDH1	CDC14	CDH1	Affinity Capture-MS	Kaneva IN (2019)	(C. albicans strain BWP17)	Biochemical activity
117	CDC14	CHT4	CDC14	CTS2		Kaneva IN (2019)	(C. albicans strain BWP17)
118	CDC14	SPC19	CDC14	SPC19		Kaneva IN (2019)	(C. albicans strain BWP17)
119	CDC14	CR_03230W_A	CDC14	SQS1		Kaneva IN (2019)	(C. albicans strain BWP17)
120	CDC14	CR_09670C_A	CDC14	YJL068C		Kaneva IN (2019)	(C. albicans strain BWP17)
121	CDC14	YAK1	CDC14	YAK1		Kaneva IN (2019)	(C. albicans strain BWP17)
122	CDC14	SRB9	CDC14	SSN2		Kaneva IN (2019)	(C. albicans strain BWP17)
123	CDC14	STU1	CDC14	STU1		Kaneva IN (2019)	(C. albicans strain BWP17)
124	CDC14	STU2	CDC14	STU2		Kaneva IN (2019)	(C. albicans strain BWP17)
125	CDC14	THP1	CDC14	THP1		Kaneva IN (2019)	(C. albicans strain BWP17)
126	CDC14	VHT1	CDC14	/		Kaneva IN (2019)	(C. albicans strain BWP17)
127	CDC14	TRS33	CDC14	TRS33		Kaneva IN (2019)	(C. albicans strain BWP17)
128	CDC14	YDJ1	CDC14	/		Kaneva IN (2019)	(C. albicans strain BWP17)
129	CDC14	CR_05010W_A	CDC14	YEN1	Affinity Capture-MS	Kaneva IN (2019)	(C. albicans strain BWP17)	Affinity Capture-Western/biochemical activity
130	CDC14	YHB1	CDC14	YHB1		Kaneva IN (2019)	(C. albicans strain BWP17)
131	CDC14	C5_05200C_A	CDC14	YHR045W		Kaneva IN (2019)	(C. albicans strain BWP17)
132	CDC14	ESP1	CDC14	ESP1		Kaneva IN (2019)	(C. albicans strain BWP17)
133	CDC14	EXO1	CDC14	EXO1		Kaneva IN (2019)	(C. albicans strain BWP17)
134	CDC14	GIN1	CDC14	MRC1		Kaneva IN (2019)	(C. albicans strain BWP17)
135	CDC14	GFA1	CDC14	GFA1		Kaneva IN (2019)	(C. albicans strain BWP17)
136	CDC14	FUN30	CDC14	FUN30		Kaneva IN (2019)	(C. albicans strain BWP17)
137	CDC14	C2_05560W_A	CDC14	/		Kaneva IN (2019)	(C. albicans strain BWP17)
138	CDC14	GLT1	CDC14	GLT1		Kaneva IN (2019)	(C. albicans strain BWP17)
139	CDC14	C2_09950W_A (FCY21)	CDC14	FCY2		Kaneva IN (2019)	(C. albicans strain BWP17)
140	CDC14	IPL1	CDC14	IPL1	Affinity Capture-MS	Kaneva IN (2019)	(C. albicans strain BWP17)	Co-localization/affinity capture-MS
141	CDC14	C1_06760C_A	CDC14	IPI3		Kaneva IN (2019)	(C. albicans strain BWP17)
142	CDC14	IDP2	CDC14	IDP2		Kaneva IN (2019)	(C. albicans strain BWP17)
143	CDC14	UME1	CDC14	/		Kaneva IN (2019)	(C. albicans strain BWP17)
144	CDC14	IFD3	CDC14	/		Kaneva IN (2019)	(C. albicans strain BWP17)
145	CDC14	FKH2	CDC14	FKH1		Kaneva IN (2019)	(C. albicans strain BWP17)
146	CDC14	FMA1	CDC14	/		Kaneva IN (2019)	(C. albicans strain BWP17)
147	CDC14	GDH3	CDC14	GDH3		Kaneva IN (2019)	(C. albicans strain BWP17)
148	CDC14	FAA21	CDC14	FAA2		Kaneva IN (2019)	(C. albicans strain BWP17)
149	CDC14	FDH1	CDC14	FDH1		Kaneva IN (2019)	(C. albicans strain BWP17)
150	CDC14	IQG1	CDC14	IQG1	Affinity Capture-MS	Kaneva IN (2019)	(C. albicans strain BWP17)	Affinity capture-MS/biochemical assay
151	CDC14	NUF2	CDC14	NUF2		Kaneva IN (2019)	(C. albicans strain BWP17)
152	CDC14	TID3	CDC14	NDC80		Kaneva IN (2019)	(C. albicans strain BWP17)
153	CDC14	PUS1	CDC14	PUS1		Kaneva IN (2019)	(C. albicans strain BWP17)
154	CDC14	ORC1	CDC14	ORC1	Affinity Capture-MS	Kaneva IN (2019)	(C. albicans strain BWP17)	Affinity capture-MS
155	CDC14	C3_02760C_A	CDC14	/		Kaneva IN (2019)	(C. albicans strain BWP17)	Notice that Kaneva IN (2019) do mention this as an interaction also shown in S. cerevisiae, however they used a best hit for C3_02760C_A, while we did not and only used the orthologous genes.
156	CDC14	NCP1	CDC14	NCP1		Kaneva IN (2019)	(C. albicans strain BWP17)
157	CDC14	MSB1	CDC14	MSB1		Kaneva IN (2019)	(C. albicans strain BWP17)
158	CDC14	MLC1	CDC14	MLC1		Kaneva IN (2019)	(C. albicans strain BWP17)
159	CDC14	NCB2	CDC14	NCB2		Kaneva IN (2019)	(C. albicans strain BWP17)
160	CDC14	ORC2	CDC14	ORC2	Affinity Capture-MS	Kaneva IN (2019)	(C. albicans strain BWP17)	Biochemical Activity/affinity capture-western/two-hybrid
161	CDC14	ORC3	CDC14	ORC3		Kaneva IN (2019)	(C. albicans strain BWP17)
162	CDC14	ORC4	CDC14	ORC4		Kaneva IN (2019)	(C. albicans strain BWP17)
163	CDC14	ORC5	CDC14	ORC5		Kaneva IN (2019)	(C. albicans strain BWP17)
164	CDC14	OSM1	CDC14	/		Kaneva IN (2019)	(C. albicans strain BWP17)
165	CDC14	ORC6	CDC14	ORC6	Affinity Capture-MS	Kaneva IN (2019)	(C. albicans strain BWP17)	Affinity Capture-Western/biochemical activity/two-hybrid
166	CDC14	PSD2	CDC14	PSD2		Kaneva IN (2019)	(C. albicans strain BWP17)
167	CDC14	KRI1	CDC14	KRI1		Kaneva IN (2019)	(C. albicans strain BWP17)
168	CDC14	LPG20	CDC14	YPL088W		Kaneva IN (2019)	(C. albicans strain BWP17)
169	CDC14	MCR1	CDC14	MCR1	Affinity Capture-MS	Kaneva IN (2019)	(C. albicans strain BWP17)	Affinity Capture-MS
170	CDC14	MED1	CDC14	/		Kaneva IN (2019)	(C. albicans strain BWP17)
171	CDC14	C1_02270C_A (SPS19)	CDC14	/		Kaneva IN (2019)	(C. albicans strain BWP17)
172	CDC14	SPC34	CDC14	/		Kaneva IN (2019)	(C. albicans strain BWP17)
173	CDC14	EHT1	CDC14	EHT1		Kaneva IN (2019)	(C. albicans strain BWP17)
174	CDC14	DUO1	CDC14	/		Kaneva IN (2019)	(C. albicans strain BWP17)
175	CDC14	CPA2	CDC14	CPA2		Kaneva IN (2019)	(C. albicans strain BWP17)
176	CDC14	DAM1	CDC14	DAM1		Kaneva IN (2019)	(C. albicans strain BWP17)
177	CDC14	ERG24	CDC14	ERG24		Kaneva IN (2019)	(C. albicans strain BWP17)
178	CDC14	DBF4	CDC14	DBF4		Kaneva IN (2019)	(C. albicans strain BWP17)
179	CDC14	DAD3	CDC14	DAD3		Kaneva IN (2019)	(C. albicans strain BWP17)
180	CDC14	CSM1	CDC14	CSM1	Affinity Capture-MS	Kaneva IN (2019)	(C. albicans strain BWP17)	Affinity Capture-MS/two-hybrid
181	CDC14	DAL81	CDC14	DAL81		Kaneva IN (2019)	(C. albicans strain BWP17)
182	CDC14	ERG7	CDC14	ERG7		Kaneva IN (2019)	(C. albicans strain BWP17)
183	CDC14	ERG26	CDC14	ERG26		Kaneva IN (2019)	(C. albicans strain BWP17)
184	CDC14	ERG2	CDC14	ERG2		Kaneva IN (2019)	(C. albicans strain BWP17)
185	CDC14	ERG1	CDC14	ERG1		Kaneva IN (2019)	(C. albicans strain BWP17)
186	CDC14	CR_08670C_A	CDC14	/		Kaneva IN (2019)	(C. albicans strain BWP17)
187	CDC14	C2_05040C_A	CDC14	CSI2		Kaneva IN (2019)	(C. albicans strain BWP17)
188	CDC14	DBF2	CDC14	DBF2	Affinity Capture-MS	Kaneva IN (2019)	(C. albicans strain BWP17)	Co-localization/biochemical activity/affinity capture-MS
189	CDC14	DAD2	CDC14	DAD2		Kaneva IN (2019)	(C. albicans strain BWP17)
190	CDC14	DAK2	CDC14	DAK2		Kaneva IN (2019)	(C. albicans strain BWP17)
191	CDC14	ERG27	CDC14	ERG27		Kaneva IN (2019)	(C. albicans strain BWP17)
192	CDC14	RAD52	CDC14	RAD52		Kaneva IN (2019)	(C. albicans strain BWP17)
193	CDC14	ERG6	CDC14	ERG6		Kaneva IN (2019)	(C. albicans strain BWP17)
194	CDC14	RAD9	CDC14	RAD9	Affinity Capture-MS	Kaneva IN (2019)	(C. albicans strain BWP17)	Affinity Capture-MS
195	CDC14	C1_00570C_A	CDC14	SLI15	Affinity Capture-MS	Kaneva IN (2019)	(C. albicans strain BWP17)	Affinity Capture-Western/Reconstituted Complex/Affinity Capture-MS/two-hybrid/Co-localization
196	CDC14	SLD2	CDC14	SLD2	Affinity Capture-MS	Kaneva IN (2019)	(C. albicans strain BWP17)	Biochemical Activity
197	CDC14	SIN3	CDC14	SIN3		Kaneva IN (2019)	(C. albicans strain BWP17)
198	CDC14	C5_00780C_A	CDC14	RTC4		Kaneva IN (2019)	(C. albicans strain BWP17)
199	CDC14	C1_13560W_A	CDC14	SAE2		Kaneva IN (2019)	(C. albicans strain BWP17)
200	CDC14	C4_03080W_A (SLK19)	CDC14	/		Kaneva IN (2019)	(C. albicans strain BWP17)
201	CDC14	C1_05380C_A	CDC14	RIF1	Affinity Capture-MS	Kaneva IN (2019)	(C. albicans strain BWP17)	Affinity Capture-MS
202	CDC14	C5_05440C_A	CDC14	/		Kaneva IN (2019)	(C. albicans strain BWP17)
203	CDC14	RHR2	CDC14	GPP1		Kaneva IN (2019)	(C. albicans strain BWP17)
204	CDC14	C6_03260W_A	CDC14	RNH1		Kaneva IN (2019)	(C. albicans strain BWP17)
205	CDC14	AIF1	CDC14	/		Kaneva IN (2019)	(C. albicans strain BWP17)
206	CDC14	C4_03190W_A	CDC14	/		Kaneva IN (2019)	(C. albicans strain BWP17)
207	CDC14	HAM1	CDC14	HAM1		Kaneva IN (2019)	(C. albicans strain BWP17)
208	CDC14	CDC14	CDC14	CDC14	Affinity Capture-Western/affinity capture-MS	Kaneva IN (2019)	(C. albicans strain BWP17)	Affinity Capture-Western/Co-crystal Structure/Reconstituted Complex/Affinity Capture-MS
209	CDC28	EFG1	CDC28	SOK2		Wang A (2009)
210	CDC28	IQG1	CDC28	IQG1		Li CR (2008)
	IQG1	CDC28	IQG1	CDC28		Li CR (2008)
211	CDC28	MOB2	CDC28	MOB2		Gutierrez-Escribano P (2011)
	MOB2	CDC28	MOB2	CDC28		Gutierrez-Escribano P (2011)
212	CDC28	RFA2	CDC28	RFA2		Gao J (2014)
	RFA2	CDC28	RFA2	CDC28		Gao J (2014)/Wang H (2013)
213	CDC28	CDC54	CDC28	MCM4		Ofir A (2010)
214	CDC28	CCN1	CDC28	/		Sinha I (2007)
215	CDC28	CDC6	CDC28	CDC6	Biochemical Activity	Ofir A (2010)		Affinity Capture-Western/biochemical activity/reconstituted complex
216	CDC28	HGC1	CDC28	CLN2	Affinity Capture-Western	Zheng XD (2007)		affinity capture-MS/affinity capture-western/Biochemical activity/reconstituted complex
	HGC1	CDC28	CLN2	CDC28	Affinity Capture-Western/Affinity Capture-Western	Zheng X (2004)/Bishop A (2010)		affinity capture-MS/affinity capture-western/Biochemical activity/reconstituted complex
217	CDC28	EXO84	CDC28	EXO84	Biochemical Activity	Caballero-Lima D (2014)		Biochemical activity
218	CDC28	RGA2	CDC28	RGA2	Biochemical Activity	Zheng XD (2007)		Biochemical activity
219	CDC28	SEC2	CDC28	SEC2	Biochemical Activity	Bishop A (2010)		Biochemical activity
	SEC2	CDC28	SEC2	CDC28	Affinity Capture-Western	Bishop A (2010)		Biochemical activity
220	CDC28	SLA1	CDC28	SLA1	Biochemical Activity	Zeng G (2012)		Biochemical activity
221	CDC28	FKH2	CDC28	FKH1	Biochemical Activity	Greig JA (2015)		Biochemical activity/reconstituted complex
222	CDC3	SEP7	CDC3	SHS1	Affinity Capture-MS	Kaneko A (2004)		Affinity capture-MS/affinity capture-western
	SEP7	CDC3	SHS1	CDC3	Affinity Capture-MS	Kaneko A (2004)		Affinity capture-MS/affinity capture-western
223	CDC37	CRK1	CDC37	SGV1	Two-hybrid	Ni J (2004)
	CRK1	CDC37	SGV1	CDC37		Ni J (2004)
224	CDC37	STI1	CDC37	STI1	Two-hybrid	Ni J (2004)		reconstituted complex/affinity capture-western
225	CDC37	ADH1	CDC37	ADH3		O’Meara TR (2019)	(C. albicans strain SN95)
226	CDC37	C6_02430W_A	CDC37	ITC1		O’Meara TR (2019)	(C. albicans strain SN95)
227	CDC37	CR_08300C_A	CDC37	NTE1		O’Meara TR (2019)	(C. albicans strain SN95)
228	CDC37	GLT1	CDC37	GLT1		O’Meara TR (2019)	(C. albicans strain SN95)
229	CDC37	NMD2	CDC37	NMD2		O’Meara TR (2019)	(C. albicans strain SN95)
230	CDC37	PET9	CDC37	PET9		O’Meara TR (2019)	(C. albicans strain SN95)
231	CDC37	PRP31	CDC37	PRP31		O’Meara TR (2019)	(C. albicans strain SN95)
232	CDC37	ROM2	CDC37	ROM2		O’Meara TR (2019)	(C. albicans strain SN95)
233	CDC37	SSD1	CDC37	SSD1		O’Meara TR (2019)	(C. albicans strain SN95)
234	CDC37	TIF1	CDC37	TIF2		O’Meara TR (2019)	(C. albicans strain SN95)
235	CDC37	URA2	CDC37	URA2		O’Meara TR (2019)	(C. albicans strain SN95)
236	CDC37	HSP90	CDC37	HSC82	Affinity capture-MS	O’Meara TR (2019)	(C. albicans strain SN95)	Affinity capture-MS/Affinity capture-Western/Reconstituted complex
237	CDC37	KIN28	CDC37	KIN28	Affinity capture-MS	O’Meara TR (2019)	(C. albicans strain SN95)	Two-hybrid
238	CDC4	C1_02320C_A	CDC4	YLR345W		Tseng TL (2010)	(C. albicans strain BWP17)
239	CDC4	C1_05400C_A	CDC4	PTH4		Tseng TL (2010)	(C. albicans strain BWP17)
240	CDC4	C4_00260W_A	CDC4	JHD2		Tseng TL (2010)	(C. albicans strain BWP17)
241	CDC4	CR_07940W_A	CDC4	/		Tseng TL (2010)	(C. albicans strain BWP17)
242	CDC4	DBP8	CDC4	DBP8		Tseng TL (2010)	(C. albicans strain BWP17)
243	CDC4	GIN4	CDC4	GIN4		Au Yong JY (2016)	(C. albicans strain BWP17)
	GIN4	CDC4	GIN4	CDC4		Li CR (2012)	(C. albicans strain BWP17)
244	CDC4	GPH1	CDC4	GPH1		Tseng TL (2010)	(C. albicans strain BWP17)
245	CDC4	HMT1	CDC4	HMT1		Tseng TL (2010)	(C. albicans strain BWP17)
246	CDC4	MRPL40	CDC4	MRPL40		Tseng TL (2010)	(C. albicans strain BWP17)
247	CDC4	STI1	CDC4	STI1		Tseng TL (2010)	(C. albicans strain BWP17)
248	CDC4	THR1	CDC4	THR1		Tseng TL (2010)	(C. albicans strain BWP17)
249	CDC42	BEM3	CDC42	BEM3	Affinity Capture-Western	Zheng XD (2007)		Two-hyrbid
250	CDC42	CLA4	CDC42	CLA4	Protein-peptide	Su Z (2005)		FRET/Two- hybrid/affinity capture-wester/reconstituted complex
251	CDC42	RGA2	CDC42	RGA2	Affinity Capture-Western	Zheng XD (2007)		Two-hybrid
252	CDC42	CST20	CDC42	STE20	Protein-peptide	Su Z (2005)		Biochemical activity/reconstituted complex/Affinity capture-western/Two-hybrid
253	CDC42	RGD3	CDC42	/		Saputo S (2016)
254	CDC55	PPH21	CDC55	PPH21	Affinity Capture-Western	Han Q (2019)		Affinity Capture-Western/Affinity Capture-MS/Reconstituted complex
255	CDC55	TPD3	CDC55	TPD3	Affinity Capture-Western	Han Q (2019)		Affinity Capture-Western/Affinity Capture-MS
256	CDC7	DBF4	CDC7	DBF4	Two-hybrid	Lai WC (2016)		Biochemical activity/reconstituted complex/Affinity capture-western/Two-hybrid/Affinity capture-MS/co-purification
257	CDC8	CDC8	CDC8	CDC8	Co-crystal Structure	Sinha K (2017)		Two-hybrid
258	CEK1	STE11	FUS3	STE11	Two-hybrid	Cote P (2011)		Co-fractionation/FRET/Two-hybrid/reconstituted complex/affinity capture-western
	STE11	CEK1	STE11	FUS3	Two-hybrid	Cote P (2011)		Co-fractionation/FRET/Two-hybrid/reconstituted complex/affinity capture-western
259	CEK1	CPH1	FUS3	STE12	Two-hybrid	Stynen B (2010)		Crystal structure/FRET/Two-hybrid/reconstituted complex/affinity capture-western/Biochemical activity
260	CEK1	CST5	FUS3	STE5	Two-hybrid	Cote P (2011)		FRET/Crystal structure/Two-hybrid/Biochemical activity/Reconstituted complex/Affinity capture-western/Affinity capture-MS
	CST5	CEK1	STE5	FUS3	Affinity Capture-Western/Two-hybrid	Yi S (2011)/Cote P (2011)		FRET/Crystal structure/Two-hybrid/Biochemical activity/Reconstituted complex/Affinity capture-western/Affinity capture-MS
261	CEK1	HST7	FUS3	STE7	Affinity Capture-Western/Two-hybrid	Stynen B (2010)		FRET/Crystal structure/Two-hybrid/Biochemical activity/Reconstituted complex/Affinity capture-western/PCA/Affinity capture-MS
	HST7	CEK1	STE7	FUS3	Two-hybrid/Two-hybrid	Stynen B (2010)/Legrand M (2018)		FRET/Crystal structure/Two-hybrid/Biochemical activity/Reconstituted complex/Affinity capture-western/PCA/Affinity capture-MS
262	CEK2	CEK1	/	FUS3		Stynen B (2010)/Correia (2016)
263	CEK2	CPH1	/	STE12		Stynen B (2010)
364	CET1	CGT1	CET1	CEG1	Two-hybrid	Yamada-Okabe T (1998)	(strain IFO1060)	Crystal structure/Two-hybrid/reconstituted complex/affinity capture-western/co-purification/protein-peptide/far western/co-localization
	CGT1	CET1	CEG1	CET1	Two-hybrid	Yamada-Okabe T (1998)	(strain IFO1060)	Affinity capture-MS/affinity capture-western/Far western/reconstituted complex/Co-purification/Two-hybrid/Crystal structure
265	CGR1	MSI3	YBR053C	SSE1	Two-hybrid	Cho T (2003)
	MSI3	CGR1	SSE1	YBR053C		Cho T (2003)
266	CLB2	CDC28	CLB2	CDC28	Affinity Capture-Western	Li CR (2008)		Affinity capture-MS/Biochemical activity/Affinity capture-western/reconstituted complex/co-purification
267	CLN3	SLA1	CLN3	SLA1		Zeng G (2012)
	SLA1	CLN3	SLA1	CLN3		Zeng G (2012)
268	CMP1	HSP90	CMP2	HSC82	Affinity Capture-Western	Singh SD (2009)		Affinity capture-western
	HSP90	CMP1	HSC82	CMP2	Affinity Capture-Western	Singh SD (2009)		Affinity capture-western
269	CNS1	GLT1	CNS1	GLT1		O’Meara TR (2019)	(C. albicans strain SN95)
270	CNS1	PWP1	CNS1	PWP1		O’Meara TR (2019)	(C. albicans strain SN95)
271	CPR6	HSP70	CPR6	SSA4		O’Meara TR (2019)	(C. albicans strain SN95)
272	CPR6	KAR2	CPR6	KAR2		O’Meara TR (2019)	(C. albicans strain SN95)
273	CPR6	PWP1	CPR6	PWP1		O’Meara TR (2019)	(C. albicans strain SN95)
274	CPR6	SSA2	CPR6	SSA2		O’Meara TR (2019)	(C. albicans strain SN95)
275	CPR6	HSP90	CPR6	HSC82	Affinity capture-MS	O’Meara TR (2019)	(C. albicans strain SN95)	Affinity capture-MS/Affinity capture-Wester/Reconstituted complex
276	CPR7	CSC25 (CDC25)	CPR7	CDC25		O’Meara TR (2019)	(C. albicans strain SN95)
277	CPR7	NOC4	CPR7	NOC4		O’Meara TR (2019)	(C. albicans strain SN95)
278	CRK1	RET2	SGV1	RET2		Ni J (2002)
279	CRK1	STI1	SGV1	STI1		Ni J (2004)/Ni J (2002)
280	CRM1	CAP1	CRM1	YAP1	Affinity Capture-Western	Kos I (2016)	(C. albicans strain SN148)	Two-hybrid/Affinity capture-MS
281	CSA2	CSA2	/	/		Nasser L (2016)
282	CSM1	SMC4	CSM1	SMC4	Co-localization	Burrack LS (2013)		Two-hybrid
283	CST5	FAR1	STE5	FAR1	Two-hybrid	Cote P (2011)
284	CST5	CEK2	STE5	/		Yi S (2011)
285	CST5	STE11	STE5	STE11	Affinity Capture-Western/Two-hybrid	Yi S (2011)/Cote P (2011)		FRET/PCA/Co-fractionation/Co-purification/Two-hybrid/Affinity capture-MS/affinity capture-western
	STE11	CST5	STE11	STE5	Two-hybrid	Cote P (2011)		FRET/PCA/Co-fractionation/Co-purification/Two-hybrid/Affinity capture-MS/affinity capture-western
286	CST5	CST5	STE5	STE5	Two-hybrid	Cote P (2011)		Affinity capture-western/Affinity capture-MS/Two-hybrid/reconstituted complex
287	CST5	HST7	STE5	STE7	Affinity Capture-Western/Two-hybrid	Yi S (2011)/Cote P (2011)		FRET/Far western/Two-hybrid/Reconstituted complex/Affinity capture-western/Affinity capture-MS/PCA
	HST7	CST5	STE7	STE5	Two-hybrid	Cote P (2011)		FRET/Far western/Two-hybrid/Reconstituted complex/Affinity capture-western/Affinity capture-MS/PCA
288	CTA8	HSP70	HSF1	SSA4		Leach MD (2012)	(C. albicans strain SN95)
289	CTA8	HSP90	HSF1	HSC82		Leach MD (2012)	(C. albicans strain SN95)
	HSP90	CTA8	HSC82	HSF1		Leach MD (2012)	(C. albicans strain SN95)
290	CYR1	RAS1	CYR1	RAS1		Fang HM (2006)
	RAS1	CYR1	RAS1	CYR1		Fang HM (2006)
291	CYR1	ACT1	CYR1	ACT1	Affinity Capture-MS/Affinity Capture-MS/Affinity Capture-Western/Affinity Capture-Western	Zou H (2010)/Wang Y (2010)/Wang Y (2010)/Zou H (2010)		Affinity Capture-MS
292	CYR1	HSP90	CYR1	HSC82	Affinity Capture-Western	Shapiro RS (2012)		Affinity capture-western
293	CYR1	SGT1	CYR1	SGT1	Affinity Capture-Western	Shapiro RS (2012)		Affinity capture-western
	SGT1	CYR1	SGT1	CYR1	Affinity Capture-Western	Shapiro RS (2012)		Affinity capture-western
294	CYR1	SRV2	CYR1	SRV2	Affinity Capture-MS/Affinity Capture-Western/Affinity Capture-MS/Affinity Capture-MS/Affinity Capture-Western	Wang Y (2010)/Wang Y (2010)/Bai C (2011)/Zou H (2010)/Zou H (2010)		Affinity Capture-MS/Two-hybrid/reconstituted complex/Affinity capture-western
	SRV2	CYR1	SRV2	CYR1	Affinity Capture-Western	Zou H (2010)		Affinity Capture-Western/Affinity Capture-MS/Two-hybrid
295	CZF1	AFT2	/	AFT2		Xu N (2015)	(C. albicans strain BWP17)
296	CZF1	EFG1	/	SOK2		Noffz CS (2008)/Guisani AD (2002)/Petrovska I (2012)
297	DFR1	DFR1	DFR1	DFR1		Whitlow M (1997)
298	DQD1	DQD1	/	/		Trapani S (2010)	(C. albicans strain NIH 3147)
299	EFG1	AFT2	SOK2	AFT2		Xu N (2015)	(C. albicans strain BWP17)
300	EFG1	EAF7	SOK2	EAF7		Lu Y (2008)
301	EFG1	EPL1	SOK2	EPL1		Lu Y (2008)
302	EFG1	FLO8	SOK2	FLO8		Cao F (2006)
	FLO8	EFG1	FLO8	SOK2		Noffz CS (2008)
303	EFG1	NBN1	SOK2	YNG2		Lu Y (2008)
304	EFH1	EFH1	/	/		Doedt T (2004)
305	ENV7	ARL1	ENV7	ARL1		Roa KH (2016)
306	ENV7	SYS3	ENV7	IMH1		Roa KH (2016)
307	EXO84	SEC10	EXO84	SEC10	Affinity Capture-Western	Caballero-Lima D (2014)		Affinity Capture-MS/Two-hybrid/reconstituted complex/Affinity capture-western/PCA
	SEC10	EXO84	SEC10	EXO84	Affinity Capture-Western	Caballero-Lima D (2014)		Affinity Capture-MS/Two-hybrid/reconstituted complex/Affinity capture-western/PCA
308	FGR3	UBC9	/	UBC9		Yan M (2015)
309	FGR3	WOR1	/	MIT1		Yan M (2015)
	WOR1	FGR3	MIT1	/		Yan M (2015)
310	FHL1	TBF1	FHL1	TBF1		Mallick J (2013)
	TBF1	FHL1	TBF1	FHL1		Mallick J (2013)
311	FHL1	IFH1	FHL1	IFH1	Affinity Capture-Western/Affinity Capture-Western/Two-hybrid	Lavoie H (2010)/Mallick J (2013)/Lavoie H (2010)		Affinity capture-western/Two-hybrid/Reconstituted complex
	IFH1	FHL1	IFH1	FHL1	Affinity Capture-Western/Two-hybrid	Mallick J (2013)/Mallick J (2013)		Affinity capture-western/Two-hybrid/Biochemical activity
312	FKH2	POB3	FKH1	POB3		Greig JA (2015)
313	FLO8	MSS11	FLO8	MSS11	Affinity Capture-Western	Su C (2009)		Affinity capture-western/reconstituted complex
	MSS11	FLO8	MSS11	FLO8	Affinity Capture-Western	Su C (2009)		Affinity capture-western/reconstituted complex
314	FTH1	FET3	FTH1	FET5	PCA	Mamouei Z (2017)	(C. albicans strain BWP17)	PCA/Affinity Capture-MS
315	FTH1	FET31	FTH1	/		Mamouei Z (2017)	(C. albicans strain BWP17)
316	FTH1	FET33	GMC1	GMC1		Mamouei Z (2017)	(C. albicans strain BWP17)
317	FTH1	FET34	FTH1	FET3		Mamouei Z (2017)	(C. albicans strain BWP17)
318	FTH1	FET99	FTH1	/		Mamouei Z (2017)	(C. albicans strain BWP17)
319	FTR1	FET3	FTR1	FET5		Mamouei Z (2017)	(C. albicans strain BWP17)
320	FTR1	FET31	FTR1	/		Mamouei Z (2017)	(C. albicans strain BWP17)
321	FTR1	FET34	FTR1	FET3	PCA	Mamouei Z (2017)	(C. albicans strain BWP17)	PCA
322	FTR1	FET99	FTR1	/		Mamouei Z (2017)	(C. albicans strain BWP17)
323	FTR2	FET3	/	FET5		Mamouei Z (2017)	(C. albicans strain BWP17)
324	FTR2	FET31	/	/		Mamouei Z (2017)	(C. albicans strain BWP17)
325	FTR2	FET34	/	FET3		Mamouei Z (2017)	(C. albicans strain BWP17)
326	FTR2	FET99	/	/		Mamouei Z (2017)	(C. albicans strain BWP17)
327	GFA1	GFA1	GFA1	GFA1		Raczynska J (2007)
328	GIN4	BEM1	GIN4	BEM1		Li CR (2012)	(strain BWP17)
329	GIN4	CLB2	GIN4	CLB2		Li CR (2012)	(strain BWP17)
330	GIN4	CLB4	GIN4	CLB4		Li CR (2012)	(strain BWP17)
331	GIN4	HOF1	GIN4	HOF1		Li CR (2012)	(strain BWP17)
332	GIN4	CDC10	GIN4	CDC10	Affinity Capture-MS	Li CR (2012)	(strain BWP17)	Affinity capture-MS/affinity capture-western
333	GIN4	CDC28	GIN4	CDC28	Affinity Capture-Western	Li CR (2012)	(strain BWP17)	Biochemical activity/PCA/affinity capture-western
334	GIN4	CDC3	GIN4	CDC3	Affinity Capture-MS	Li CR (2012)	(strain BWP17)	Affinity capture-western/Two-hybrid
335	GIN4	NAP1	GIN4	NAP1	Affinity Capture-MS/Biochemical Activity	Li CR (2012)/Li CR (2012)	(strain BWP17)	Affinity capture-MS/affinity capture-western/PCA
	NAP1	GIN4	NAP1	GIN4	Affinity Capture-Western	Huang ZX (2014)		Affinity capture-MS/affinity capture-western/PCA
336	GIN4	SEP7	GIN4	SHS1	Affinity Capture-MS/Biochemical Activity	Li CR (2012)/Li CR (2012)	(strain BWP17)	Affinity capture-MS/affinity capture-western/Biochemical assay
337	GIN4	HSL1	GIN4	HSL1	Affinity Capture-MS	Li CR (2012)	(strain BWP17)	affinity capture-MS/PCA
338	GPA2	GPR1	GPA2	GPR1	Two-hybrid/Two-hybrid	Miwa T (2004)/Subotic(2017)		Affinity capture-western/Two-hybrid
	GPR1	GPA2	GPR1	GPA2	PCA	Subotic A (2017)		Affinity capture-western/Two-hybrid
339	GPI2	RAS1	GPI2	RAS1		Jain P (2018)		! No interaction shown between Gpi2 and Ras1, but interaction shown between Gpi2 and Ras2
340	GSC1	RHO1	GSC2	RHO1		Kondoh O (1997)
341	HAP5	HAP43	HAP5	/		Singh RP (2011)
342	HCH1	PET9	HCH1	PET9		O’Meara TR (2019)	(C. albicans strain SN95)
343	HCH1	PWP1	HCH1	PWP1		O’Meara TR (2019)	(C. albicans strain SN95)
344	HCH1	TIF1	HCH1	TIF2		O’Meara TR (2019)	(C. albicans strain SN95)
345	HCH1	HSP90	HCH1	HSC82	Affinity capture-MS	O’Meara TR (2019)	(C. albicans strain SN95)	Affinity capture-MS/Two-hybrid
346	HGC1	RGA2	CLN2	RGA2		Zheng XD (2007)
347	HNT1	HNT1	HNT1	HNT1	Co-crystal Structure	Jung A (2019)		Affinity capture-western/PCA
348	HOG1	PBS2	HOG1	PBS2	Co-localization	Argimon S (2011)		Affinity capture-MS/affinity capture-western/Biochemical assay/PCA/reconstituted complex
	PBS2	HOG1	PBS2	HOG1	Affinity Capture-Western/Co-localization/Affinity Capture-Western	Cheetham J (2007)/Boysen JH (2009)/Cheetham J (2011)		Affinity capture-MS/affinity capture-western/Biochemical assay/PCA/reconstituted complex
349	HOM2	HOM2	HOM2	HOM2		Arachea BT (2010)
350	HOS2	HSP90	HOS2	HSC82		Li X (2017)
	HSP90	HOS2	HSC82	HOS2		Li X (2017)
351	HSP70	SSA2	SSA4	SSA2	Two-hybrid	Li XS (2006)		affinity capture-MS
	SSA2	HSP70	SSA2	SSA4	Two-hybrid	Li XS (2006)		Affinity Capture-MS
352	HSP90	CDC28	HSC82	CDC28		Senn H (2012)		! No interaction shown between Hsc82 and Cdc28, but interaction shown between Hsp82 and Cdc28
353	HSP90	CWT1	HSC82	RDS2		Guan G (2019)	(C. albicans strain BWP17)
354	HSP90	HSP70	HSC82	SSA4		Leach MD (2012)	(C. albicans strain SN95)
355	HSP90	HSP90	HSC82	HSC82	Co-crystal Structure/Affinity-MS	Whitesell L (2019)/O’Meara TR (2019)		Protein-peptide/FRET/Co-crystal structure/reconstituted complex
356	HSP90	SGT1	HSC82	SGT1	Affinity Capture-Western/Affinity Capture-MS	Shapiro RS (2012)/O’Meara TR (2019)		Affinity capture-MS/affinity capture-western/Reconstituted complex
	SGT1	HSP90	SGT1	HSC82	Affinity Capture-Western	Shapiro RS (2012)		Affinity capture-MS/affinity capture-western/Reconstituted complex
357	HSP90	ACC1	HSC82	ACC1		O’Meara TR (2019)	(C. albicans strain SN95)
358	HSP90	ACH1	HSC82	ACH1		O’Meara TR (2019)	(C. albicans strain SN95)
359	HSP90	ACS1	HSC82	ACS1		O’Meara TR (2019)/O’Meara TR (2019)	(C. albicans strain SN95)
360	HSP90	ACS2	HSC82	ACS2		O’Meara TR (2019)	(C. albicans strain SN95)
361	HSP90	ACT1	HSC82	ACT1		O’Meara TR (2019)	(C. albicans strain SN95)
362	HSP90	ADE5,7	HSC82	ADE5,7		O’Meara TR (2019)	(C. albicans strain SN95)
363	HSP90	ADH1	HSC82	ADH3		O’Meara TR (2019)/O’Meara TR (2019)	(C. albicans strain SN95)
364	HSP90	ADH2	HSC82	ADH1		O’Meara TR (2019)	(C. albicans strain SN95)
365	HSP90	AFL1	HSC82	AFL1		O’Meara TR (2019)	(C. albicans strain SN95)
366	HSP90	ALD5 (ALD99)	HSC82	ALD5		O’Meara TR (2019)	(C. albicans strain SN95)
367	HSP90	ARO8	HSC82	ARO8		O’Meara TR (2019)/O’Meara TR (2019)	(C. albicans strain SN95)
368	HSP90	ARP2	HSC82	ARP2		O’Meara TR (2019)	(C. albicans strain SN95)
369	HSP90	ARP3	HSC82	ARP3		O’Meara TR (2019)	(C. albicans strain SN95)
370	HSP90	ASC1	HSC82	ASC1		O’Meara TR (2019)	(C. albicans strain SN95)
371	HSP90	ATP1	HSC82	ATP1		O’Meara TR (2019)	(C. albicans strain SN95)
372	HSP90	BCK1	HSC82	BCK1		O’Meara TR (2019)	(C. albicans strain SN95)
373	HSP90	BEM3	HSC82	BEM3		O’Meara TR (2019)	(C. albicans strain SN95)
374	HSP90	BGL2	HSC82	BGL2		O’Meara TR (2019)	(C. albicans strain SN95)
375	HSP90	BMH1	HSC82	BMH2		O’Meara TR (2019)	(C. albicans strain SN95)
376	HSP90	C1_01490W_A	HSC82	/		O’Meara TR (2019)	(C. albicans strain SN95)
377	HSP90	C1_01490W_A	HSC82	/		O’Meara TR (2019)	(C. albicans strain SN95)
378	HSP90	C2_10740C_A	HSC82	EMW1		O’Meara TR (2019)	(C. albicans strain SN95)
379	HSP90	C3_06700C_A	HSC82	YBR238C		O’Meara TR (2019)	(C. albicans strain SN95)
380	HSP90	C4_01730C_A	HSC82	PBY1		O’Meara TR (2019)	(C. albicans strain SN95)
381	HSP90	C4_06790W_A	HSC82	GPN3		O’Meara TR (2019)	(C. albicans strain SN95)
382	HSP90	C5_01140C_A	HSC82	MSC6		O’Meara TR (2019)	(C. albicans strain SN95)
383	HSP90	C5_02660C_A	HSC82	/		O’Meara TR (2019)	(C. albicans strain SN95)
384	HSP90	RFC3 (C5_04000W_A)	HSC82	RFC3		O’Meara TR (2019)	(C. albicans strain SN95)
385	HSP90	C5_05270C_A	HSC82	/		O’Meara TR (2019)	(C. albicans strain SN95)
386	HSP90	C5_05440C_A	HSC82	/		O’Meara TR (2019)	(C. albicans strain SN95)
387	HSP90	C6_00930C_A	HSC82	/		O’Meara TR (2019)	(C. albicans strain SN95)
388	HSP90	C6_02560W_A	HSC82	YMR315W		O’Meara TR (2019)	(C. albicans strain SN95)
389	HSP90	C7_02530C_A	HSC82	YBL086C		O’Meara TR (2019)	(C. albicans strain SN95)
390	HSP90	C7_03660C_A	HSC82	YHR020W		O’Meara TR (2019)	(C. albicans strain SN95)
391	HSP90	CAM1 (C3_06010W_A)	HSC82	CAM1		O’Meara TR (2019)	(C. albicans strain SN95)
392	HSP90	SRV2 (CAP001)	HSC82	SRV2		O’Meara TR (2019)	(C. albicans strain SN95)
393	HSP90	CCT3	HSC82	CCT3		O’Meara TR (2019)	(C. albicans strain SN95)
394	HSP90	CCT5	HSC82	CCT5		O’Meara TR (2019)/O’Meara TR (2019)	(C. albicans strain SN95)
395	HSP90	CCT6	HSC82	CCT6		O’Meara TR (2019)	(C. albicans strain SN95)
396	HSP90	CCT7	HSC82	CCT7		O’Meara TR (2019)/O’Meara TR (2019)	(C. albicans strain SN95)
397	HSP90	CCT8	HSC82	CCT8		O’Meara TR (2019)/O’Meara TR (2019)	(C. albicans strain SN95)
398	HSP90	CDC19	HSC82	CDC19		O’Meara TR (2019)	(C. albicans strain SN95)
399	HSP90	CDC46	HSC82	MCM5		O’Meara TR (2019)	(C. albicans strain SN95)
400	HSP90	CDC47	HSC82	MCM7		O’Meara TR (2019)	(C. albicans strain SN95)
401	HSP90	CHC1	HSC82	CHC1		O’Meara TR (2019)	(C. albicans strain SN95)
402	HSP90	CLU1	HSC82	CLU1		O’Meara TR (2019)/O’Meara TR (2019)	(C. albicans strain SN95)
403	HSP90	COP1 (C3_01720C_A)	HSC82	COP1		O’Meara TR (2019)	(C. albicans strain SN95)
404	HSP90	CR_00130C_A	HSC82	BNA3		O’Meara TR (2019)	(C. albicans strain SN95)
405	HSP90	CR_03120W_A	HSC82	MPM1		O’Meara TR (2019)	(C. albicans strain SN95)
406	HSP90	CSE1 (merged with C1_07690C_A)?	HSC82	CSE1		O’Meara TR (2019)/O’Meara TR (2019)	(C. albicans strain SN95)
407	HSP90	CTK1	HSC82	CTK1		O’Meara TR (2019)	(C. albicans strain SN95)
408	HSP90	SSN6 (CYC8)	HSC82	CYC8		O’Meara TR (2019)	(C. albicans strain SN95)
409	HSP90	CYS4	HSC82	CYS4		O’Meara TR (2019)	(C. albicans strain SN95)
410	HSP90	DBP3	HSC82	DBP3		O’Meara TR (2019)	(C. albicans strain SN95)
411	HSP90	DBP5	HSC82	DBP5		O’Meara TR (2019)	(C. albicans strain SN95)
412	HSP90	DED81	HSC82	DED81		O’Meara TR (2019)	(C. albicans strain SN95)
413	HSP90	DLD1	HSC82	/		O’Meara TR (2019)	(C. albicans strain SN95)
414	HSP90	DNM1	HSC82	DNM1		O’Meara TR (2019)	(C. albicans strain SN95)
415	HSP90	GND1 (DOR14)	HSC82	GND1		O’Meara TR (2019)	(C. albicans strain SN95)
416	HSP90	ECM17 (C2_06170C_A)	HSC82	MET5		O’Meara TR (2019)	(C. albicans strain SN95)
417	HSP90	EFB1	HSC82	EFB1		O’Meara TR (2019)	(C. albicans strain SN95)
418	HSP90	EFT2	HSC82	ETF1		O’Meara TR (2019)	(C. albicans strain SN95)
419	HSP90	ELF1	HSC82	NEW1		O’Meara TR (2019)/O’Meara TR (2019)	(C. albicans strain SN95)
420	HSP90	ENO1	HSC82	ENO1		O’Meara TR (2019)/O’Meara TR (2019)	(C. albicans strain SN95)
421	HSP90	ERG13	HSC82	ERG13		O’Meara TR (2019)	(C. albicans strain SN95)
422	HSP90	FAS1	HSC82	FAS1		O’Meara TR (2019)	(C. albicans strain SN95)
423	HSP90	FAS2	HSC82	FAS2		O’Meara TR (2019)/O’Meara TR (2019)	(C. albicans strain SN95)
424	HSP90	FBA1	HSC82	FBA1		O’Meara TR (2019)	(C. albicans strain SN95)
425	HSP90	FOX2	HSC82	FOX2		O’Meara TR (2019)	(C. albicans strain SN95)
426	HSP90	DRG1 (FUN11)	HSC82	RBG1		O’Meara TR (2019)	(C. albicans strain SN95)
427	HSP90	GCD11	HSC82	GCD11		O’Meara TR (2019)	(C. albicans strain SN95)
428	HSP90	GCD2	HSC82	GCD2		O’Meara TR (2019)	(C. albicans strain SN95)
429	HSP90	GCD6	HSC82	GCD6		O’Meara TR (2019)/O’Meara TR (2019)	(C. albicans strain SN95)
430	HSP90	GCD7	HSC82	GCD7		O’Meara TR (2019)	(C. albicans strain SN95)
431	HSP90	GCN3	HSC82	GCN3		O’Meara TR (2019)	(C. albicans strain SN95)
432	HSP90	GCR3	HSC82	STO1		O’Meara TR (2019)	(C. albicans strain SN95)
433	HSP90	GFA1	HSC82	GFA1		O’Meara TR (2019)	(C. albicans strain SN95)
434	HSP90	GPD1	HSC82	GPD1		O’Meara TR (2019)	(C. albicans strain SN95)
435	HSP90	GPD2	HSC82	/		O’Meara TR (2019)/O’Meara TR (2019)	(C. albicans strain SN95)
436	HSP90	GPM1	HSC82	GPM1		O’Meara TR (2019)	(C. albicans strain SN95)
437	HSP90	GSP1	HSC82	GSP1		O’Meara TR (2019)	(C. albicans strain SN95)
438	HSP90	GSY1	HSC82	GSY1		O’Meara TR (2019)	(C. albicans strain SN95)
439	HSP90	HAL21	HSC82	MET22		O’Meara TR (2019)	(C. albicans strain SN95)
440	HSP90	HSP21	HSC82	/		O’Meara TR (2019)	(C. albicans strain SN95)
441	HSP90	IDH1	HSC82	IDH1		O’Meara TR (2019)/O’Meara TR (2019)	(C. albicans strain SN95)
442	HSP90	IDH2	HSC82	IDH2		O’Meara TR (2019)/O’Meara TR (2019)	(C. albicans strain SN95)
443	HSP90	ILS1	HSC82	ILS1		O’Meara TR (2019)	(C. albicans strain SN95)
444	HSP90	ILV2	HSC82	ILV2		O’Meara TR (2019)	(C. albicans strain SN95)
445	HSP90	KAP114 (C7_00340C_A)	HSC82	KAP114		O’Meara TR (2019)	(C. albicans strain SN95)
446	HSP90	KAP123	HSC82	KAP123		O’Meara TR (2019)/O’Meara TR (2019)	(C. albicans strain SN95)
447	HSP90	KAP95	HSC82	KAP95		O’Meara TR (2019)/O’Meara TR (2019)	(C. albicans strain SN95)
448	HSP90	KAR2	HSC82	KAR2		O’Meara TR (2019)	(C. albicans strain SN95)
449	HSP90	KEM1	HSC82	XRN1		O’Meara TR (2019)	(C. albicans strain SN95)
450	HSP90	LMO1	HSC82	LMO1		O’Meara TR (2019)	(C. albicans strain SN95)
451	HSP90	LOS1	HSC82	LOS1		O’Meara TR (2019)	(C. albicans strain SN95)
452	HSP90	LPD1	HSC82	LPD1		O’Meara TR (2019)	(C. albicans strain SN95)
453	HSP90	LPF36	HSC82	/		O’Meara TR (2019)/O’Meara TR (2019)	(C. albicans strain SN95)
454	HSP90	LSC2	HSC82	LSC2		O’Meara TR (2019)	(C. albicans strain SN95)
455	HSP90	LYS211	HSC82	/		O’Meara TR (2019)	(C. albicans strain SN95)
456	HSP90	MAM33	HSC82	MAM33		O’Meara TR (2019)/O’Meara TR (2019)	(C. albicans strain SN95)
457	HSP90	MDH1 (MDH2)	HSC82	MDH2		O’Meara TR (2019)/O’Meara TR (2019)	(C. albicans strain SN95)
458	HSP90	MDN1	HSC82	MDN1		O’Meara TR (2019)	(C. albicans strain SN95)
459	HSP90	MET3	HSC82	MET3		O’Meara TR (2019)	(C. albicans strain SN95)
460	HSP90	MRPL16	HSC82	MRPL16		O’Meara TR (2019)	(C. albicans strain SN95)
461	HSP90	MYO2	HSC82	MYO2		O’Meara TR (2019)/O’Meara TR (2019)	(C. albicans strain SN95)
462	HSP90	NIP1	HSC82	NIP1		O’Meara TR (2019)	(C. albicans strain SN95)
463	HSP90	NOP5 (NOP58)	HSC82	NOP58		O’Meara TR (2019)	(C. albicans strain SN95)
464	HSP90	C5_02660C_A (orf19.11759)	HSC82	/		O’Meara TR (2019)	(C. albicans strain SN95)
465	HSP90	PBS2	HSC82	PBS2		O’Meara TR (2019)/O’Meara TR (2019)	(C. albicans strain SN95)
	PBS2	HSP90	PBS2	HSC82		O’Meara TR (2019)	(C. albicans strain SN95)
466	HSP90	PDA1	HSC82	PDA1		O’Meara TR (2019)	(C. albicans strain SN95)
467	HSP90	PDC11	HSC82	PDC1		O’Meara TR (2019)	(C. albicans strain SN95)
468	HSP90	PET9	HSC82	PET9		O’Meara TR (2019)	(C. albicans strain SN95)
469	HSP90	PFK1	HSC82	PFK1		O’Meara TR (2019)/O’Meara TR (2019)	(C. albicans strain SN95)
470	HSP90	PFK2	HSC82	PFK2		O’Meara TR (2019)/O’Meara TR (2019)	(C. albicans strain SN95)
471	HSP90	PHO15 (PHO131)	HSC82	PHO13		O’Meara TR (2019)	(C. albicans strain SN95)
472	HSP90	PIM1	HSC82	PIM1		O’Meara TR (2019)	(C. albicans strain SN95)
473	HSP90	PKH1	HSC82	PKH2		O’Meara TR (2019)	(C. albicans strain SN95)
474	HSP90	POR1	HSC82	POR1		O’Meara TR (2019)	(C. albicans strain SN95)
475	HSP90	PSE1	HSC82	PSE1		O’Meara TR (2019)/O’Meara TR (2019)	(C. albicans strain SN95)
476	HSP90	PTA1	HSC82	PTA1		O’Meara TR (2019)	(C. albicans strain SN95)
477	HSP90	RET2	HSC82	RET2		O’Meara TR (2019)	(C. albicans strain SN95)
478	HSP90	RNR1	HSC82	RNR1		O’Meara TR (2019)/O’Meara TR (2019)	(C. albicans strain SN95)
479	HSP90	RNR21	HSC82	RNR2		O’Meara TR (2019)/O’Meara TR (2019)	(C. albicans strain SN95)
480	HSP90	RNR3	HSC82	/		O’Meara TR (2019)	(C. albicans strain SN95)
481	HSP90	RPA190	HSC82	RPA190		O’Meara TR (2019)	(C. albicans strain SN95)
482	HSP90	RPB140	HSC82	RPB2		O’Meara TR (2019)	(C. albicans strain SN95)
483	HSP90	RPL10A (RPL1)	HSC82	RPL1A		O’Meara TR (2019)	(C. albicans strain SN95)
484	HSP90	RPL4B (RPL4)	HSC82	RPL4B		O’Meara TR (2019)	(C. albicans strain SN95)
485	HSP90	RPN2	HSC82	RPN2		O’Meara TR (2019)/O’Meara TR (2019)	(C. albicans strain SN95)
486	HSP90	RPP0	HSC82	RPP0		O’Meara TR (2019)	(C. albicans strain SN95)
487	HSP90	RPP1A	HSC82	RPP1A		O’Meara TR (2019)	(C. albicans strain SN95)
488	HSP90	RPP1B	HSC82	RPP1B		O’Meara TR (2019)	(C. albicans strain SN95)
489	HSP90	RPS24	HSC82	RPS24B		O’Meara TR (2019)	(C. albicans strain SN95)
490	HSP90	RPS41	HSC82	RPS41		O’Meara TR (2019)	(C. albicans strain SN95)
491	HSP90	RPT1	HSC82	RPT1		O’Meara TR (2019)/O’Meara TR (2019)	(C. albicans strain SN95)
492	HSP90	RPT2	HSC82	RPT2		O’Meara TR (2019)	(C. albicans strain SN95)
493	HSP90	PR26 (RPT3)	HSC82	RPT3		O’Meara TR (2019)/O’Meara TR (2019)	(C. albicans strain SN95)
494	HSP90	RPT4	HSC82	RPT4		O’Meara TR (2019)	(C. albicans strain SN95)
495	HSP90	RPT6	HSC82	RPT6		O’Meara TR (2019)	(C. albicans strain SN95)
496	HSP90	RVB1	HSC82	RVB1	Affinity Capture-MS/Affinity Capture-MS	O’Meara TR (2019)/O’Meara TR (2019)	(C. albicans strain SN95)	Affinity Capture-MS/Reconstituted complex
497	HSP90	RVS161	HSC82	RVS161		O’Meara TR (2019)/O’Meara TR (2019)	(C. albicans strain SN95)
498	HSP90	SDS23	HSC82	SDS24		O’Meara TR (2019)	(C. albicans strain SN95)
499	HSP90	SEC21	HSC82	SEC21		O’Meara TR (2019)/O’Meara TR (2019)	(C. albicans strain SN95)
500	HSP90	SEC26	HSC82	SEC26		O’Meara TR (2019)	(C. albicans strain SN95)
501	HSP90	SEC28 (C5_00080C_A)	HSC82	SEC28		O’Meara TR (2019)	(C. albicans strain SN95)
502	HSP90	SIK1	HSC82	NOP56		O’Meara TR (2019)	(C. albicans strain SN95)
503	HSP90	SLP2	HSC82	/		O’Meara TR (2019)	(C. albicans strain SN95)
504	HSP90	SMC3	HSC82	SMC3		O’Meara TR (2019)	(C. albicans strain SN95)
505	HSP90	SRP1	HSC82	SRP1		O’Meara TR (2019)/O’Meara TR (2019)	(C. albicans strain SN95)
506	HSP90	SUB2	HSC82	SUB2		O’Meara TR (2019)	(C. albicans strain SN95)
507	HSP90	ERF1 (SUP45)	HSC82	SUP45		O’Meara TR (2019)	(C. albicans strain SN95)
508	HSP90	SVL3	HSC82	SVL3		O’Meara TR (2019)	(C. albicans strain SN95)
509	HSP90	SXM1	HSC82	SXM1		O’Meara TR (2019)	(C. albicans strain SN95)
510	HSP90	TCP1	HSC82	TCP1		O’Meara TR (2019)/O’Meara TR (2019)	(C. albicans strain SN95)
511	HSP90	TDH3 (TDH1)	HSC82	TDH3		O’Meara TR (2019)	(C. albicans strain SN95)
512	HSP90	TFP1	HSC82	VMA1		O’Meara TR (2019)/O’Meara TR (2019)	(C. albicans strain SN95)
513	HSP90	THR1	HSC82	THR1		O’Meara TR (2019)	(C. albicans strain SN95)
514	HSP90	THS1	HSC82	THS1		O’Meara TR (2019)	(C. albicans strain SN95)
515	HSP90	TIF1	HSC82	TIF2		O’Meara TR (2019)	(C. albicans strain SN95)
516	HSP90	TIM44	HSC82	TIM44		O’Meara TR (2019)	(C. albicans strain SN95)
517	HSP90	TKL1 (TKT1)	HSC82	TKL1		O’Meara TR (2019)	(C. albicans strain SN95)
518	HSP90	TPD3	HSC82	TPD3		O’Meara TR (2019)/O’Meara TR (2019)	(C. albicans strain SN95)
519	HSP90	TRP5	HSC82	TRP5		O’Meara TR (2019)/O’Meara TR (2019)	(C. albicans strain SN95)
520	HSP90	TRX1	HSC82	TRX1		O’Meara TR (2019)	(C. albicans strain SN95)
521	HSP90	TUB1	HSC82	TUB1		O’Meara TR (2019)	(C. albicans strain SN95)
522	HSP90	TUB2	HSC82	TUB2		O’Meara TR (2019)	(C. albicans strain SN95)
523	HSP90	TUF1	HSC82	TUF1		O’Meara TR (2019)	(C. albicans strain SN95)
524	HSP90	ULP1	HSC82	/		O’Meara TR (2019)	(C. albicans strain SN95)	Notice that O'Meara mention ScUlp1 as ortholog, however this is a "best hit" and we did not use these to compare data
525	HSP90	USO1	HSC82	USO1		O’Meara TR (2019)	(C. albicans strain SN95)
526	HSP90	SRB1 (VIG9)	HSC82	PSA1		O’Meara TR (2019)	(C. albicans strain SN95)
527	HSP90	VMA2	HSC82	VMA2		O’Meara TR (2019)/O’Meara TR (2019)	(C. albicans strain SN95)
528	HSP90	VMA4	HSC82	VMA4		O’Meara TR (2019)	(C. albicans strain SN95)
529	HSP90	VMA5	HSC82	VMA5		O’Meara TR (2019)	(C. albicans strain SN95)
530	HSP90	VPS1	HSC82	VPS1		O’Meara TR (2019)/O’Meara TR (2019)	(C. albicans strain SN95)
531	HSP90	VPS13	HSC82	VPS13		O’Meara TR (2019)	(C. albicans strain SN95)
532	HSP90	YDJ1	HSC82	YDJ1		O’Meara TR (2019)	(C. albicans strain SN95)
533	HSP90	YHM2	HSC82	YHM2		O’Meara TR (2019)	(C. albicans strain SN95)
534	HSP90	NPA3 (C7_02460C_A) mentioned twice? But NPA3 as such is not known in C. albicans?	HSC82	NPA3		O’Meara TR (2019)	(C. albicans strain SN95)	Was mentioned twice in O'Meara TR (2019), once as NPA3 and once as C7_02460C_A
535	HSP90	GCN1 (orf19.5328)	HSC82	GCN1		O’Meara TR (2019)	(C. albicans strain SN95)	Was mentioned twice in O'Meara TR (2019), once as GCN1 and once as orf19.5328
536	HSP90	ATP2	HSC82	ATP2	Affinity Capture-MS	O’Meara TR (2019)	(C. albicans strain SN95)	Affinity Capture-MS
537	HSP90	CEF3	HSC82	YEF3	Affinity Capture-MS	O’Meara TR (2019)	(C. albicans strain SN95)	Affinity Capture-MS
538	HSP90	CRM1	HSC82	CRM1	Affinity Capture-MS/Affinity Capture-MS	O’Meara TR (2019)/O’Meara TR (2019)	(C. albicans strain SN95)	Affinity Capture-MS
539	HSP90	DHH1	HSC82	DHH1	Affinity Capture-MS/Affinity Capture-MS	O’Meara TR (2019)/O’Meara TR (2019)	(C. albicans strain SN95)	Affinity Capture-MS/Affinity Capture-RNA
540	HSP90	HOM6	HSC82	HOM6	Affinity Capture-MS/Affinity Capture-MS	O’Meara TR (2019)/O’Meara TR (2019)	(C. albicans strain SN95)	Affinity Capture-MS
541	HSP90	MIR1	HSC82	MIR1	Affinity Capture-MS	O’Meara TR (2019)	(C. albicans strain SN95)	Affinity Capture-MS
542	HSP90	RPB3	HSC82	RPB3	Affinity Capture-MS	O’Meara TR (2019)	(C. albicans strain SN95)	Affinity Capture-MS
543	HSP90	RPG1A (RPG1)	HSC82	RPG1	Affinity Capture-MS	O’Meara TR (2019)	(C. albicans strain SN95)	Affinity Capture-MS
544	HSP90	RPN1	HSC82	RPN1	Affinity Capture-MS/Affinity Capture-MS	O’Meara TR (2019)/O’Meara TR (2019)	(C. albicans strain SN95)	Affinity Capture-MS
545	HSP90	RPT5	HSC82	RPT5	Affinity Capture-MS	O’Meara TR (2019)	(C. albicans strain SN95)	Affinity Capture-MS
546	HSP90	RSC8	HSC82	RSC8	Affinity Capture-MS	O’Meara TR (2019)	(C. albicans strain SN95)	Affinity Capture-MS
547	HSP90	RVB2	HSC82	RVB2	Affinity Capture-MS/Affinity Capture-MS	O’Meara TR (2019)/O’Meara TR (2019)	(C. albicans strain SN95)	Affinity Capture-MS/Reconstituted complex/Co-purification
548	HSP90	SUP35	HSC82	SUP35	Affinity Capture-MS	O’Meara TR (2019)	(C. albicans strain SN95)	Affinity Capture-MS
549	HSP90	URA2	HSC82	URA2	Affinity Capture-MS/Affinity Capture-MS	O’Meara TR (2019)/O’Meara TR (2019)	(C. albicans strain SN95)	Affinity Capture-Western
550	HST7	STE11	STE7	STE11	Two-hybrid	Cote P (2011)		FRET/Two-hybrid/Affinity capture-western/reconstituted complex
	STE11	HST7	STE11	STE7	Two-hybrid	Cote P (2011)		FRET/Two-hybrid/Affinity capture-western/reconstituted complex
551	IFH1	TBF1	IFH1	TBF1		Mallick J (2013)
553	IFH1	RAP1	IFH1	RAP1	Affinity Capture-Western	Mallick J (2013)		Affinity Capture-Western
	TBF1	IFH1	TBF1	IFH1		Mallick J (2013)
554	ILV2	ILV2	ILV2	ILV2	Co-crystal Structure	Garcia MD (2018)		Co-crystal structure
555	INO2	INO4	/	INO4		Hoppen J (2007)
	INO4	INO2	INO4	/		Hoppen J (2007)/Stynen B (2010)
556	INO2	SAU71	/	SUA7		Hoppen J (2007)
557	INO4	SUA71	INO4	SUA7		Hoppen J (2007)
558	INP51	IRS4	INP51	TAX4	Reconstituted Complex/Two-hybrid	Badrane H (2008)/Badrane H (2008)		Affinity Capture-Western
559	IQG1	CLB2	IQG1	CLB2		Li CR (2008)
560	IQG1	CLB4	IQG1	CLB4		Li CR (2008)
561	KIS1	SNF1	GAL83	SNF1	Two-hybrid	Corvey C (2005)		Affinity capture-western/Two-hybrid/reconstituted complex/affinity capture-MS
	SNF1	KIS1	SNF1	GAL83	Affinity Capture-MS	Corvey C (2005)		Affinity capture-western/Two-hybrid/reconstituted complex/affinity capture-MS
562	KIS1	SNF4	GAL83	SNF4	Two-hybrid/Affinity Capture-Western/Two-hybrid	Corvey C (2005)/Stynen B (2010)/Stynen B (2010)		Affinity capture-western/Two-hybrid/affinity capture-MS
	SNF4	KIS1	SNF4	GAL83	PCA/Two-hybrid/Affinity Capture-Western/Two-hybrid	Subotic A (2017)/Corvey C (2005)/Stynen B (2010)/Subotic A (2017)		Affinity capture-western/Two-hybrid/affinity capture-MS
563	LMO1	RAC1	LMO1	RHO5		Hope H (2010)	(C. albicans strain BWP17)
564	LMO1	DCK1	LMO1	DCK1	Affinity Capture-Western	Hope H (2010)	(C. albicans strain BWP17)	Affinity capture-western/two-hybrid
565	MAS1	YDJ1	MAS1	YDJ1		Xie KL (2017)	(C. albicans strain SN95)
	YDJ1	MAS1	YDJ1	MAS1		Xie KL (2017)	(C. albicans strain SN95)
566	MAS2	YDJ1	MAS2	YDJ1	Affinity Capture-Western	Xie KL (2017)	(C. albicans strain SN95)	Notice that Xie KL et al (2017) also mention this interaction to be shown in S. cerevisiae as well, based on Gong Y et al (2009), however, Gong Y et al (2009) only submitted 1420 of the 21,687 interactions to the BioGRID because these 1420 interactions met the additional criterion of containing reciprocal interactors in terms of the bait-prey relationship. This interaction is currently not shown …
	YDJ1	MAS2	YDJ1	MAS2	Affinity Capture-MS	Xie KL (2017)	(C. albicans strain SN95)	Notice that Xie KL et al (2017) also mention this interaction to be shown in S. cerevisiae as well, based on Gong Y et al (2009), however, Gong Y et al (2009) only submitted 1420 of the 21,687 interactions to the BioGRID because these 1420 interactions met the additional criterion of containing reciprocal interactors in terms of the bait-prey relationship. This interaction is currently not shown …
567	MCM1	AHR1	MCM1	/		Askew C (2011)	(C. albicans strains BWP17 and SN76)
568	MCU1 (C1_13520C_A)	ACO1	/	ACO1		Guan G (2015)	(C. albicans strain BWP17)
569	MCU1 (C1_13520C_A)	ADH1	/	/		Guan G (2015)	(C. albicans strain BWP17)
570	MCU1 (C1_13520C_A)	ATP1	/	ATP1		Guan G (2015)	(C. albicans strain BWP17)
571	MCU1 (C1_13520C_A)	ATP2	/	ATP2		Guan G (2015)	(C. albicans strain BWP17)
572	MCU1 (C1_13520C_A)	CCP1	/	CCP1		Guan G (2015)	(C. albicans strain BWP17)
573	MCU1 (C1_13520C_A)	CIT1	/	CIT1		Guan G (2015)	(C. albicans strain BWP17)
574	MCU1 (C1_13520C_A)	FDH1	/	FDH1		Guan G (2015)	(C. albicans strain BWP17)
575	MCU1 (C1_13520C_A)	GPM1	/	GPM1		Guan G (2015)	(C. albicans strain BWP17)
576	MCU1 (C1_13520C_A)	GRE3	/	GRE3		Guan G (2015)	(C. albicans strain BWP17)
577	MCU1 (C1_13520C_A)	HPD1	/	/		Guan G (2015)	(C. albicans strain BWP17)
578	MCU1 (C1_13520C_A)	HSP12	/	HSP12		Guan G (2015)	(C. albicans strain BWP17)
579	MCU1 (C1_13520C_A)	HSP60	/	HSP60		Guan G (2015)	(C. albicans strain BWP17)
580	MCU1 (C1_13520C_A)	HSP90	/	HSC82		Guan G (2015)	(C. albicans strain BWP17)
581	MCU1 (C1_13520C_A)	HTB1	/	HTB1		Guan G (2015)	(C. albicans strain BWP17)
582	MCU1 (C1_13520C_A)	IDP2	/	IDP2		Guan G (2015)	(C. albicans strain BWP17)
583	MCU1 (C1_13520C_A)	ILV5	/	ILV5		Guan G (2015)	(C. albicans strain BWP17)
584	MCU1 (C1_13520C_A)	KGD1	/	KGD1		Guan G (2015)	(C. albicans strain BWP17)
585	MCU1 (C1_13520C_A)	MDH1	/	MDH2		Guan G (2015)	(C. albicans strain BWP17)
586	MCU1 (C1_13520C_A)	OSM2	/	OSM1		Guan G (2015)	(C. albicans strain BWP17)
587	MCU1 (C1_13520C_A)	PET9	/	PET9		Guan G (2015)	(C. albicans strain BWP17)
588	MCU1 (C1_13520C_A)	PGI1	/	PGI1		Guan G (2015)	(C. albicans strain BWP17)
589	MCU1 (C1_13520C_A)	PGK1	/	PGK1		Guan G (2015)	(C. albicans strain BWP17)
590	MCU1 (C1_13520C_A)	POR1	/	POR1		Guan G (2015)	(C. albicans strain BWP17)
591	MCU1 (C1_13520C_A)	QCR2	/	QCR2		Guan G (2015)	(C. albicans strain BWP17)
592	MCU1 (C1_13520C_A)	RPL12	/	RPL12A		Guan G (2015)	(C. albicans strain BWP17)
593	MCU1 (C1_13520C_A)	RPL15A	/	RPL15B		Guan G (2015)	(C. albicans strain BWP17)
594	MCU1 (C1_13520C_A)	RPS24	/	RPS24B		Guan G (2015)	(C. albicans strain BWP17)
595	MCU1 (C1_13520C_A)	RPS4A	/	RPS4A		Guan G (2015)	(C. albicans strain BWP17)
596	MCU1 (C1_13520C_A)	SSC1	/	SSC1		Guan G (2015)	(C. albicans strain BWP17)
597	MCU1 (C1_13520C_A)	TAL1	/	TAL1		Guan G (2015)	(C. albicans strain BWP17)
598	MCU1 (C1_13520C_A)	TOM70	/	TOM70		Guan G (2015)	(C. albicans strain BWP17)
599	MED3	TLO12	/	/		Zhang A (2012)
	TLO12	MED3	/	/		Zhang A (2012)
600	MED7	ACC1	MED7	ACC1		Tebbji F (2014)	(strain SN148)
601	MED7	ACT1	MED7	ACT1		Tebbji F (2014)	(strain SN148)
602	MED7	ADE13	MED7	ADE13		Tebbji F (2014)	(strain SN148)
603	MED7	ADE2	MED7	ADE2		Tebbji F (2014)	(strain SN148)
604	MED7	ADE5,7	MED7	ADE5,7		Tebbji F (2014)	(strain SN148)
605	MED7	ADE6	MED7	ADE6		Tebbji F (2014)	(strain SN148)
606	MED7	ADH1	MED7	ADH3		Tebbji F (2014)	(strain SN148)
607	MED7	AHA1	MED7	AHA1		Tebbji F (2014)	(strain SN148)
608	MED7	ARO1	MED7	ARO1		Tebbji F (2014)	(strain SN148)
609	MED7	ASC1	MED7	ASC1		Tebbji F (2014)	(strain SN148)
610	MED7	ASN1	MED7	ASN2		Tebbji F (2014)	(strain SN148)
611	MED7	ATP1	MED7	ATP1		Tebbji F (2014)	(strain SN148)
612	MED7	ATP2	MED7	ATP2		Tebbji F (2014)	(strain SN148)
613	MED7	BCY1	MED7	BCY1		Tebbji F (2014)	(strain SN148)
614	MED7	BMH1	MED7	BMH2		Tebbji F (2014)	(strain SN148)
615	MED7	NSR1	MED7	NSR1		Tebbji F (2014)	(strain SN148)
616	MED7	RPB140	MED7	RBP2		Tebbji F (2014)	(strain SN148)
617	MED7	C1_02330C_A	MED7	RPL26B		Tebbji F (2014)	(strain SN148)
618	MED7	PAB1	MED7	PAB1		Tebbji F (2014)	(strain SN148)
619	MED7	KAP123	MED7	KAP123		Tebbji F (2014)	(strain SN148)
620	MED7	RPL7A	MED7	RPL7A		Tebbji F (2014)	(strain SN148)
621	MED7	SCP160	MED7	SCP160		Tebbji F (2014)	(strain SN148)
622	MED7	C1_12280C_A	MED7	MRPL13		Tebbji F (2014)	(strain SN148)
623	MED7	C2_05410W_A	MED7	RPL31B		Tebbji F (2014)	(strain SN148)
624	MED7	C2_05750W_A	MED7	NOP53		Tebbji F (2014)	(strain SN148)
625	MED7	COP1	MED7	COP1		Tebbji F (2014)	(strain SN148)
626	MED7	CAF17	MED7	IBA57		Tebbji F (2014)	(strain SN148)
627	MED7	C4_01720C_A	MED7	DEF1		Tebbji F (2014)	(strain SN148)
628	MED7	C4_03410W_A	MED7	MRPL22		Tebbji F (2014)	(strain SN148)
629	MED7	MTD1	MED7	MTD1		Tebbji F (2014)	(strain SN148)
630	MED7	RTN1	MED7	RTN1		Tebbji F (2014)	(strain SN148)
631	MED7	IMG1	MED7	IMG1		Tebbji F (2014)	(strain SN148)
632	MED7	C5_05270C_A	MED7	/		Tebbji F (2014)	(strain SN148)
633	MED7	MRP4	MED7	MRP4		Tebbji F (2014)	(strain SN148)
634	MED7	C7_03660C_A	MED7	YHR020W		Tebbji F (2014)	(strain SN148)
635	MED7	CAT1	MED7	CTA1		Tebbji F (2014)	(strain SN148)
636	MED7	CCT7	MED7	CCT7		Tebbji F (2014)	(strain SN148)
637	MED7	CDC12	MED7	CDC12		Tebbji F (2014)	(strain SN148)
638	MED7	CDC19	MED7	CDC19		Tebbji F (2014)	(strain SN148)
639	MED7	CDC48	MED7	CDC48		Tebbji F (2014)	(strain SN148)
640	MED7	CDC60	MED7	CDC60		Tebbji F (2014)	(strain SN148)
641	MED7	CHC1	MED7	CHC1		Tebbji F (2014)	(strain SN148)
642	MED7	CIT1	MED7	CIT1		Tebbji F (2014)	(strain SN148)
643	MED7	CMD1	MED7	CMD1		Tebbji F (2014)	(strain SN148)
644	MED7	CR_00130C_A	MED7	/		Tebbji F (2014)	(strain SN148)
645	MED7	CR_01370C_A	MED7	MRPS28		Tebbji F (2014)	(strain SN148)
646	MED7	NAM9	MED7	NAM9		Tebbji F (2014)	(strain SN148)
647	MED7	CR_07200W_A	MED7	/		Tebbji F (2014)	(strain SN148)
648	MED7	CR_08200C_A	MED7	BPT1		Tebbji F (2014)	(strain SN148)
649	MED7	CYP1	MED7	CPR1		Tebbji F (2014)	(strain SN148)
650	MED7	DBP2	MED7	DBP2		Tebbji F (2014)	(strain SN148)
651	MED7	DBP5	MED7	DBP5		Tebbji F (2014)	(strain SN148)
652	MED7	DED1	MED7	DED1		Tebbji F (2014)	(strain SN148)
653	MED7	DPM1	MED7	DPM1		Tebbji F (2014)	(strain SN148)
654	MED7	ECM17	MED7	MET5		Tebbji F (2014)	(strain SN148)
655	MED7	EFT2	MED7	EFT1		Tebbji F (2014)	(strain SN148)
656	MED7	EHT1	MED7	EHT1		Tebbji F (2014)	(strain SN148)
657	MED7	ELF1	MED7	NEW1		Tebbji F (2014)	(strain SN148)
658	MED7	ERB1	MED7	ERB1		Tebbji F (2014)	(strain SN148)
659	MED7	ERF1	MED7	SUP45		Tebbji F (2014)	(strain SN148)
660	MED7	ERG13	MED7	ERG13		Tebbji F (2014)	(strain SN148)
661	MED7	FAS1	MED7	FAS1		Tebbji F (2014)	(strain SN148)
662	MED7	FAS2	MED7	FAS2		Tebbji F (2014)	(strain SN148)
663	MED7	FUM12	MED7	FUM1		Tebbji F (2014)	(strain SN148)
664	MED7	GBP2	MED7	GBP2		Tebbji F (2014)	(strain SN148)
665	MED7	GCN1	MED7	GCN1		Tebbji F (2014)	(strain SN148)
666	MED7	GFA1	MED7	GFA1		Tebbji F (2014)	(strain SN148)
667	MED7	GPM1	MED7	GPM1		Tebbji F (2014)	(strain SN148)
668	MED7	GSC1	MED7	GSC2		Tebbji F (2014)	(strain SN148)
669	MED7	HCR1	MED7	HCR1		Tebbji F (2014)	(strain SN148)
670	MED7	HIS7	MED7	HIS7		Tebbji F (2014)	(strain SN148)
671	MED7	HSP70	MED7	SSA4		Tebbji F (2014)	(strain SN148)
672	MED7	HSP90	MED7	HSC82		Tebbji F (2014)	(strain SN148)
673	MED7	ILV2	MED7	ILV2		Tebbji F (2014)	(strain SN148)
674	MED7	ILV5	MED7	ILV5		Tebbji F (2014)	(strain SN148)
675	MED7	IPP1	MED7	IPP1		Tebbji F (2014)	(strain SN148)
676	MED7	KAR2	MED7	KAR2		Tebbji F (2014)	(strain SN148)
677	MED7	LAT1	MED7	LAT1		Tebbji F (2014)	(strain SN148)
678	MED7	LHP1	MED7	LHP1		Tebbji F (2014)	(strain SN148)
679	MED7	LSC2	MED7	LSC2		Tebbji F (2014)	(strain SN148)
680	MED7	MED1	MED7	/		Tebbji F (2014)	(strain SN148)
681	MED7	MED22	MED7	/		Tebbji F (2014)	(strain SN148)
682	MED7	MET15	MED7	MET17		Tebbji F (2014)	(strain SN148)
683	MED7	MON2	MED7	MON2		Tebbji F (2014)	(strain SN148)
684	MED7	MP65	MED7	SCW10		Tebbji F (2014)	(strain SN148)
685	MED7	MYO1	MED7	MYO1		Tebbji F (2014)	(strain SN148)
686	MED7	MYO2	MED7	MYO2		Tebbji F (2014)	(strain SN148)
687	MED7	NDH51	MED7	/		Tebbji F (2014)	(strain SN148)
688	MED7	NSA2	MED7	NSA2		Tebbji F (2014)	(strain SN148)
689	MED7	PDC11	MED7	PDC1		Tebbji F (2014)	(strain SN148)
690	MED7	PES1	MED7	NOP7		Tebbji F (2014)	(strain SN148)
691	MED7	PET9	MED7	PET9		Tebbji F (2014)	(strain SN148)
692	MED7	PEX19	MED7	PEX19		Tebbji F (2014)	(strain SN148)
693	MED7	PFK1	MED7	PFK1		Tebbji F (2014)	(strain SN148)
694	MED7	PFK2	MED7	PFK2		Tebbji F (2014)	(strain SN148)
695	MED7	PGI1	MED7	PGI1		Tebbji F (2014)	(strain SN148)
696	MED7	PHR1	MED7	GAS1		Tebbji F (2014)	(strain SN148)
697	MED7	PIM1	MED7	PIM1		Tebbji F (2014)	(strain SN148)
698	MED7	PRE9	MED7	PRE9		Tebbji F (2014)	(strain SN148)
699	MED7	RAD23	MED7	RAD23		Tebbji F (2014)	(strain SN148)
700	MED7	RET2	MED7	RET2		Tebbji F (2014)	(strain SN148)
701	MED7	RIA1	MED7	RIA1		Tebbji F (2014)	(strain SN148)
702	MED7	RNR1	MED7	RNR1		Tebbji F (2014)	(strain SN148)
703	MED7	RPA135	MED7	RPA135		Tebbji F (2014)	(strain SN148)
704	MED7	RPA190	MED7	RPA190		Tebbji F (2014)	(strain SN148)
705	MED7	RPG1A	MED7	RPG1		Tebbji F (2014)	(strain SN148)
706	MED7	RPL11	MED7	RPL11B		Tebbji F (2014)	(strain SN148)
707	MED7	RPL12	MED7	RPL12A		Tebbji F (2014)	(strain SN148)
708	MED7	RPL13	MED7	RPL13A		Tebbji F (2014)	(strain SN148)
709	MED7	RPL14	MED7	RPL14B		Tebbji F (2014)	(strain SN148)
710	MED7	RPL15A	MED7	RPL15B		Tebbji F (2014)	(strain SN148)
711	MED7	RPL23A	MED7	RPL23B		Tebbji F (2014)	(strain SN148)
712	MED7	RPL27A	MED7	RPL27A		Tebbji F (2014)	(strain SN148)
713	MED7	RPL39	MED7	RPL36A		Tebbji F (2014)	(strain SN148)
714	MED7	RPL4B	MED7	RPL4B		Tebbji F (2014)	(strain SN148)
715	MED7	RPL9B	MED7	RPL9B		Tebbji F (2014)	(strain SN148)
716	MED7	RPN1	MED7	RPN1		Tebbji F (2014)	(strain SN148)
717	MED7	RPN3	MED7	RPN3		Tebbji F (2014)	(strain SN148)
718	MED7	RPN6	MED7	RPN6		Tebbji F (2014)	(strain SN148)
719	MED7	RPN8	MED7	RPN8		Tebbji F (2014)	(strain SN148)
720	MED7	RPS1	MED7	RPS1B		Tebbji F (2014)	(strain SN148)
721	MED7	RPS14B	MED7	RPS14B		Tebbji F (2014)	(strain SN148)
722	MED7	RPS15	MED7	RPS15		Tebbji F (2014)	(strain SN148)
723	MED7	RPS17B	MED7	RPS17B		Tebbji F (2014)	(strain SN148)
724	MED7	RPS18	MED7	RPS18B		Tebbji F (2014)	(strain SN148)
725	MED7	RPS19A	MED7	RPS19A		Tebbji F (2014)	(strain SN148)
726	MED7	RPS23A	MED7	RPS23B		Tebbji F (2014)	(strain SN148)
727	MED7	RPS25B	MED7	RPS25B		Tebbji F (2014)	(strain SN148)
728	MED7	RPS3	MED7	RPS3		Tebbji F (2014)	(strain SN148)
729	MED7	RPS5	MED7	RPS5		Tebbji F (2014)	(strain SN148)
730	MED7	RPS7A	MED7	RPS7A		Tebbji F (2014)	(strain SN148)
731	MED7	RPT2	MED7	RPT2		Tebbji F (2014)	(strain SN148)
732	MED7	RPT5	MED7	RPT5		Tebbji F (2014)	(strain SN148)
733	MED7	SBP1	MED7	SBP1		Tebbji F (2014)	(strain SN148)
734	MED7	SDH12	MED7	SDH1		Tebbji F (2014)	(strain SN148)
735	MED7	SEC21	MED7	SEC21		Tebbji F (2014)	(strain SN148)
736	MED7	SEC26	MED7	SEC26		Tebbji F (2014)	(strain SN148)
737	MED7	SEC27	MED7	SEC27		Tebbji F (2014)	(strain SN148)
738	MED7	SER33	MED7	SER3		Tebbji F (2014)	(strain SN148)
739	MED7	SRB1	MED7	PSA1		Tebbji F (2014)	(strain SN148)
740	MED7	SSA2	MED7	SSA2		Tebbji F (2014)	(strain SN148)
741	MED7	STT4	MED7	STT4		Tebbji F (2014)	(strain SN148)
742	MED7	SUB2	MED7	SUB2		Tebbji F (2014)	(strain SN148)
743	MED7	SUI2	MED7	SUI2		Tebbji F (2014)	(strain SN148)
744	MED7	SUN41	MED7	SUN4		Tebbji F (2014)	(strain SN148)
745	MED7	SUP35	MED7	SUP35		Tebbji F (2014)	(strain SN148)
746	MED7	TDH3	MED7	TDH3		Tebbji F (2014)	(strain SN148)
747	MED7	TEF1	MED7	TEF1		Tebbji F (2014)	(strain SN148)
748	MED7	TFP1	MED7	VMA1		Tebbji F (2014)	(strain SN148)
749	MED7	TIF	MED7	TIF2		Tebbji F (2014)	(strain SN148)
750	MED7	TIF5	MED7	TIF5		Tebbji F (2014)	(strain SN148)
751	MED7	TKL1	MED7	TKL1		Tebbji F (2014)	(strain SN148)
752	MED7	TMA19	MED7	TMA19		Tebbji F (2014)	(strain SN148)
753	MED7	TUB1	MED7	TUB1		Tebbji F (2014)	(strain SN148)
754	MED7	TUB2	MED7	TUB2		Tebbji F (2014)	(strain SN148)
755	MED7	TUF1	MED7	TUF1		Tebbji F (2014)	(strain SN148)
756	MED7	UBR1	MED7	UBR1		Tebbji F (2014)	(strain SN148)
757	MED7	URA2	MED7	URA2		Tebbji F (2014)	(strain SN148)
758	MED7	VAS1	MED7	VAS1		Tebbji F (2014)	(strain SN148)
759	MED7	VMA2	MED7	VMA2		Tebbji F (2014)	(strain SN148)
760	MED7	YBN5	MED7	OLA1		Tebbji F (2014)	(strain SN148)
761	MED7	CR_08420W_A	MED7	YDJ1		Tebbji F (2014)	(strain SN148)
762	MED7	YST1	MED7	RPS0A		Tebbji F (2014)	(strain SN148)
763	MED7	YTM1	MED7	YTM1		Tebbji F (2014)	(strain SN148)
764	MED7	C3_06170C_A	MED7	/		Tebbji F (2014)	(strain SN148)	Does show interaction with "best hit" MED6 in yeast.
765	MED7	MED10	MED7	NUT2	Affinity Capture-MS	Tebbji F (2014)	(strain SN148)	Affinity Capture-MS/Affinity Capture-western/Two-hybrid
766	MED7	MED11	MED7	MED11	Affinity Capture-MS	Tebbji F (2014)	(strain SN148)	Affinity Capture-MS/Affinity Capture-western
767	MED7	MED14	MED7	RGR1	Affinity Capture-MS	Tebbji F (2014)	(strain SN148)	Affinity Capture-MS/Affinity Capture-western/co-purification
768	MED7	MED15	MED7	GAL11	Affinity Capture-MS	Tebbji F (2014)	(strain SN148)	Affinity Capture-MS/Affinity Capture-western/co-purification
769	MED7	MED16	MED7	SIN4	Affinity Capture-MS	Tebbji F (2014)	(strain SN148)	Affinity Capture-MS/Affinity Capture-western/co-purification
770	MED7	MED17	MED7	SRB4	Affinity Capture-MS	Tebbji F (2014)	(strain SN148)	Affinity Capture-MS/Affinity Capture-western/co-purification
771	MED7	MED18	MED7	SRB5	Affinity Capture-MS	Tebbji F (2014)	(strain SN148)	Affinity Capture-MS/Affinity Capture-western/co-purification
772	MED7	MED20	MED7	SRB2	Affinity Capture-MS	Tebbji F (2014)	(strain SN148)	Affinity Capture-MS/co-purification
773	MED7	MED21	MED7	SRB7	Affinity Capture-MS	Tebbji F (2014)	(strain SN148)	Affinity Capture-MS/Affinity Capture-western/Two-hybrid/Co-purification/Crystal structure
774	MED7	MED4	MED7	MED4	Affinity Capture-MS	Tebbji F (2014)	(strain SN148)	Affinity Capture-MS/Affinity Capture-western/Two-hybrid/Co-purification
775	MED7	MED7	MED7	MED7	Affinity Capture-MS	Tebbji F (2014)	(strain SN148)	Affinity Capture-MS
776	MED7	MED8	MED7	MED8	Affinity Capture-MS	Tebbji F (2014)	(strain SN148)	Affinity Capture-MS/Affinity Capture-western/Co-purification
	MED8	MED7	MED8	MED7	Affinity Capture-MS	Zhang A (2012)	(strain BWP17)	Affinity Capture-MS/Affinity Capture-western/Cp-purification
777	MED7	RPO21	MED7	RPO21	Affinity Capture-MS	Tebbji F (2014)	(strain SN148)	Affinity Capture-Western
778	MED7	SSB1	MED7	SSB2	Affinity Capture-MS	Tebbji F (2014)	(strain SN148)	Co-purification
779	MED8	MED1	MED8	/		Zhang A (2012)	(strain BWP17)
780	MED8	MED22	MED8	/		Zhang A (2012)	(strain BWP17)
781	MED8	MED3	MED8	/		Zhang A (2012)	(strain BWP17)
782	MED8	MED8	MED8	MED8		Zhang A (2012)	(strain BWP17)
783	MED8	MED9	MED8	/		Zhang A (2012)	(strain BWP17)
784	MED8	SRB8	MED8	SRB8		Zhang A (2012)	(strain BWP17)
785	MED8	SRB9	MED8	SSN2		Zhang A (2012)	(strain BWP17)
786	MED8	SSN3	MED8	SSN3		Zhang A (2012)	(strain BWP17)
787	MED8	SSN8	MED8	SSN8		Zhang A (2012)	(strain BWP17)
788	MED8	TLO9	MED8	/		Zhang A (2012)	(strain BWP17)
789	MED8	TLO12	MED8	/		Zhang A (2012)	(strain BWP17)
790	MED8	MED15	MED8	GAL11	Affinity Capture-MS	Zhang A (2012)	(strain BWP17)	Affinity Capture-MS/Affinity Capture-western/PCA
791	MED8	MED11	MED8	MED11	Affinity Capture-MS	Zhang A (2012)	(strain BWP17)	Affinity Capture-MS/Affinity Capture-western/Cp-purification
792	MED8	MED4	MED8	MED4	Affinity Capture-MS	Zhang A (2012)	(strain BWP17)	Affinity Capture-MS/Affinity Capture-western/Cp-purification
793	MED8	MED6	MED8	MED6	Affinity Capture-MS	Zhang A (2012)	(strain BWP17)	Affinity Capture-MS/Affinity Capture-western/Cp-purification
794	MED8	MED5	MED8	NUT1	Affinity Capture-MS	Zhang A (2012)	(strain BWP17)	Affinity Capture-MS/Affinity Capture-western
795	MED8	MED10	MED8	NUT2	Affinity Capture-MS	Zhang A (2012)	(strain BWP17)	Affinity Capture-MS/Affinity Capture-western/reconstituted complex
796	MED8	MED14	MED8	RGR1	Affinity Capture-MS	Zhang A (2012)	(strain BWP17)	Affinity Capture-MS/Affinity Capture-western/Co-purification
797	MED8	MED19	MED8	ROX3	Affinity Capture-MS	Zhang A (2012)	(strain BWP17)	Affinity Capture-MS/Co-purification
798	MED8	MED16	MED8	SIN4	Affinity Capture-MS	Zhang A (2012)	(strain BWP17)	Affinity Capture-MS/Affinity Capture-western/Co-purification
799	MED8	SOH1	MED8	SOH1	Affinity Capture-MS	Zhang A (2012)	(strain BWP17)	Affinity Capture-MS/Affinity Capture-western/Two-hybrid
800	MED8	MED20	MED8	SRB2	Affinity Capture-MS	Zhang A (2012)	(strain BWP17)	Affinity Capture-MS/Affinity Capture-western/Co-purification/crystal structure
801	MED8	MED17	MED8	SRB4	Affinity Capture-MS	Zhang A (2012)	(strain BWP17)	Affinity Capture-MS/Affinity Capture-western/Co-purification/Two-hybrid
802	MED8	MED18	MED8	SRB5	Affinity Capture-MS	Zhang A (2012)	(strain BWP17)	Affinity Capture-MS/Affinity Capture-western/Co-purification/Two-hybrid/Crystal structure/reconstituted complex
803	MED8	MED21	MED8	SRB7	Affinity Capture-Western	Zhang A (2012)	(strain BWP17)	Affinity Capture-MS/Affinity Capture-western/Co-purification
804	MEP2	MEP2	MEP2	MEP2	Co-crystal Structure	van den Berg B (2016)		Affinity Capture-western/crystal structure
805	MFG1	FLO8	MFG1	FLO8	Affinity Capture-MS	Ryan O (2012)		Affinity Capture-MS
806	MFG1	MSS11	MFG1	MSS11	Affinity Capture-MS	Ryan O (2012)		Affinity Capture-MS
807	MTR2	MEX67	MTR2	MEX67	Co-crystal Structure	Senay C (2003)		Affinity Capture-western/crystal structure/Affinity capture-MS/reconstituted complex
808	MYO2	GYP1	MYO2	GYP1		Huang ZX (2014)
809	MYO2	SEC15	MYO2	SEC15	Reconstituted Complex	Guo PP (2016)		Co-localization/PCA/reconstituted complex/Affinity capture-western
	SEC15	MYO2	SEC15	MYO2	Affinity Capture-Western	Guo PP (2016)		Co-localization/PCA/reconstituted complex/Affinity capture-western
810	NAA20	NAA25	NAT3	MDM20	Affinity Capture-Western	Hong H (2017)		Affinity Capture-MS/Affinity Capture-western
	NAA25	NAA20	MDM20	NAT3	Co-crystal Structure	Hong H (2017)		Affinity Capture-MS/Affinity Capture-western
811	NAG6	NAG6	SEY1	SEY1	Co-crystal Structure	Yan L (2015)		Affinity Capture-MS/PCA
812	NAP1	CDC3	NAP1	CDC3		Huang ZX (2014)
813	NCE103	NCE103	NCE103	NCE103	Co-crystal Structure/reconstituted complex	Dostal J (2018)		Co-crystal structure
814	NMT1	NMT1	NMT1	NMT1		Weston SA (1998)
815	NOP1	BUD21	NOP1	BUD21		Lavoie H (2008)
816	NOP1	DIP2	NOP1	DIP2		Lavoie H (2008)
817	NOP1	RPL16A	NOP1	RPL16A		Lavoie H (2008)
818	NOP1	RPL27A	NOP1	RPL27A		Lavoie H (2008)
819	NOP1	RPL3	NOP1	RPL3		Lavoie H (2008)
820	NOP1	UTP13	NOP1	UTP13		Lavoie H (2008)
821	NOP1	UTP15	NOP1	UTP15		Lavoie H (2008)
822	NOP1	UTP21	NOP1	UTP21		Lavoie H (2008)
823	NOP1	UTP4	NOP1	UTP4		Lavoie H (2008)
824	NOP1	UTP5	NOP1	UTP5		Lavoie H (2008)
825	NOP1	UTP8	NOP1	UTP8		Lavoie H (2008)
826	NOP1	NAN1	NOP1	NAN1	Affinity Capture-MS	Lavoie H (2008)		Affinity Capture-Western
827	NOP1	NOP1	NOP1	NOP1	Affinity Capture-MS	Lavoie H (2008)		Affinity capture-MS/affinity capture-western/Two-hybrid
828	NOP1	SIK1	NOP1	NOP56	Affinity Capture-MS	Lavoie H (2008)		Affinity capture-MS/affinity capture-western/Two-hybrid
829	NOP1	NOP5	NOP1	NOP58	Affinity Capture-MS	Lavoie H (2008)		Affinity capture-MS/affinity capture-western/Two-hybrid
830	NOP1	RRP9	NOP1	RRP9	Affinity Capture-MS	Lavoie H (2008)		affinity capture-western/Two-hybrid
831	NOP1	PWP2	NOP1	PWP2	Affinity Capture-MS	Lavoie H (2008)		Affinity Capture-Western
832	NOP1	UTP18	NOP1	UTP18	Affinity Capture-MS	Lavoie H (2008)		Affinity Capture-MS
833	NOP1	UTP9	NOP1	UTP9	Affinity Capture-MS	Lavoie H (2008)		Affinity Capture-MS
834	NRM1	SWI4	/	SWI4		Ofir A (2012)
835	NRM1	SWI6	/	SWI6		Ofir A (2012)
836	PAN1	SLA1	PAN1	SLA1	Affinity Capture-Western	Zeng G (2012)		Two-hybrid/Reconstituted complex/Affinity capture-western
	SLA1	PAN1	SLA1	PAN1	Affinity Capture-Western	Zeng G (2012)		Two-hybrid/Reconstituted complex/Affinity capture-western
837	PCL5	PHO85	PCL5	PHO85	Two-hybrid	Schoeters F (2018)		affinity capture-western/Biochemical assay/Two-hybrid/reconstituted complex
	PHO85	PCL5	PHO85	PCL5	Two-hybrid/Affinity Capture-Western	Schoeters F (2018)/Schoeters F (2018)		affinity capture-western/Biochemical assay/Two-hybrid/reconstituted complex
838	PHO85	GCN4	PHO85	GCN4	Biochemical Activity	Simon E (2013)		Biochemical Activity
839	PHO85	PCL7	PHO85	PCL6	Two-hybrid	Schoeters F (2018)		affinity capture-western/Affinity Capture-MS/Two-hybrid/reconstituted complex
840	PKC1	HSP90	PKC1	HSC82		Caplan T (2018)
841	PPH21	SEP7	PPH21	SHS1		Liu Q (2016)
842	PPH3	RFA2	PPH3	RFA2	Affinity Capture-Western/Biochemical Activity/Biochemical Activity	Wang H (2013)/Gao J (2014)/Wang H (2013)
	RFA2	PPH3	RFA2	PPH3		Gao J (2014)
843	PPH3	PSY2	PPH3	PSY2	Affinity Capture-Western	Gao J (2014)		affinity capture-western/Affinity Capture-MS/reconstituted complex
	PSY2	PPH3	PSY2	PPH3	Affinity Capture-Western	Feng J (2017)		affinity capture-western/Affinity Capture-MS/reconstituted complex
844	PPH3	PSY4	PPH3	PSY4	Affinity Capture-Western/Two-Hybrid	Gao J (2014)/ Feng J (2017)		affinity capture-western/Affinity Capture-MS/Two-hybrid
845	PPH3	RAD53	PPH3	RAD53	Biochemical Activity	Yao G (2017)		Biochemical Activity
846	PPH3	RRD1	PPH3	RRD1	Affinity Capture-Western	Gao J (2014)		Reconstituted Complex
847	PPH3	TIP41	PPH3	TIP41	Affinity Capture-Western	Gao J (2014)		Two-hybrid
	TIP41	PPH3	TIP41	PPH3	Two-hybrid	Feng J (2016)		Two-hybrid
848	PPZ1	CAB3	PPZ1	CAB3	Reconstituted Complex/affinity capture-western	Petrenyi K (2016)		Affinity Capture-MS/PCA
849	PPZ1	HAL3	PPZ1	SIS2	Reconstituted Complex/affinity capture-western	Petrenyi K (2016)		affinity capture-western/Affinity Capture-MS/Two-hybrid/reconstituted complex/PCA
850	PSY2	RFA2	PSY2	RFA2		Wang H (2013)
	RFA2	PSY2	RFA2	PSY2		Gao J (2014)
851	PSY2	RAD53	PSY2	RAD53	Affinity Capture-Western/Two-hybrid	Feng J (2017)		Two-hybrid
852	PSY2	PSY4	PSY2	PSY4	Affinity Capture-Western/Two-hybrid	Feng J (2017)		Two-hybrid/Affinity Capture-MS/Affinity Capture-western
853	RAD53	DBF4	RAD53	DBF4	Affinity Capture-Western	Yao G (2017)		affinity capture-western/Two-hybrid/reconstituted complex/Crystal structure/Biochemical activity
854	RAD53	DUN1	RAD53	DUN1	Affinity Capture-Western	Yao G (2017)		Protein-peptide/Affinity capture-MS/affinity capture-western/reconstituted complex/biochemical activity
855	RAM2	CDC43	RAM2	CDC43	Co-purification/Co-crystal Structure	Mazur P (1999)/Hast MA (2008)		affinity capture-western/Affinity Capture-MS/Two-hybrid/Co-purification
856	RBP1	RBP1	FPR1	FPR1		Tonthat NK (2016)
857	RDI1	CDC42	RDI1	CDC42	Affinity Capture-Western	Court H (2007)		Affinity Capture-Western/FRET/Two-hybrid
858	RFA2	CLB2	RFA2	CLB2		Gao J (2014)
859	RFA2	RRD1	RFA2	RRD1		Gao J (2014)
860	RFA2	RFA1	RFA2	RFA1	Affinity Capture-Western	Gao J (2014)		affinity capture-western/Affinity Capture-MS/Two-hybrid/reconstituted complex/Co-purification
861	RIB3	RIB3	RIB3	RIB3		Echt S (2004)
862	RIB4	RIB4	RIB4	RIB4	Co-crystal Structure	Morgunova E (2007)		Two-hybrid
863	RIM1	RIM1	RIM1	RIM1	Reconstituted Complex	Singh SP (2019)		Reconstituted Complex/co-crystal structure/co-fractionation
864	RIM101	RIM20	RIM101	RIM20	Two-hybrid	Xu W (2001)		Reconstituted Complex/Two-hybrid
865	RPP1A	RPP1A	RPP1A	RPP1A	Reconstituted Complex	Abramczyk D (2004)	(strain CCM 8215)
866	RPP1A	RPP2B	RPP1A	RPP2B	Two-hybrid/reconstituted complex	Abramczyk D (2004)	(strain CCM 8215)	Reconstituted Complex/Two-hybrid/Affinity capture-western
867	RPP1B	RPP1B	RPP1B	RPP1B	Reconstituted Complex	Abramczyk D (2004)	(strain CCM 8215)
868	RPP1B	RPP2A	RPP1B	RPP2A	Two-hybrid/reconstituted complex	Abramczyk D (2004)	(strain CCM 8215)	Two-hybrid/Affinity capture-western
869	RPP2A	RPP2A	RPP2A	RPP2A	Reconstituted Complex	Abramczyk D (2004)	(strain CCM 8215)
870	RPP2B	RPP2B	RPP2B	RPP2B	Reconstituted Complex	Abramczyk D (2004)	(strain CCM 8215)
871	RSR1	SEC15	RSR1	SEC15	Affinity Capture-Western/Reconstituted Complex	Guo PP (2016)/Guo PP (2016)		Two-hybrid
	SEC15	RSR1	SEC15	RSR1	Affinity Capture-Western	Guo PP (2016)		Two-hybrid
872	RTS1	PPH21	CDC55	PPH21	Affinity Capture-Western	Han Q (2019)		Affinity Capture-Western/Affinity Capture-MS
873	RTS1	TPD3	CDC55	TPD3	Affinity Capture-Western	Han Q (2019)		Affinity Capture-Western/Affinity Capture-MS
874	RVS161	RVS167	RVS161	RVS167	Two-hybrid/Affinity Capture-Western	Gkourtsa A et al (2015)		Affinity Capture-MS/Two-hybrid/PCA/Affinity Capture-Western/Co-localization
	RVS167	RVS161	RVS167	RVS161	Two-hybrid/Affinity Capture-Western	Gkourtsa A et al (2015)		Affinity Capture-MS/Two-hybrid/Affinity Capture-Western/Co-Complex
875	RVS162	C2_07640W_A (RVS167-3)	/	/		Gkourtsa A et al (2015)
	RVS167-3 (C2_07640W_A)	RVS162	/	/		Gkourtsa A et al (2015)
876	RVS162	C1_08840W_A (RVS167-2)	/	/		Gkourtsa A et al (2015)
	RVS167-2 (C1_08840W_A)	RVS162	/	/		Gkourtsa A et al (2015)
877	RVS167	RVS167	RVS167	RVS167	Two-hybrid	Gkourtsa A et al (2015)		Affinity Capture-Western/Two-hybrid/PCA
878	RVS167	C1_08840W_A (RVS167-2)	RVS167	/		Gkourtsa A et al (2015)
879	RVS167-2 (C1_08840W_A)	RVS167	/	RVS167		Gkourtsa A et al (2015)
880	RVS167-2 (C1_08840W_A)	C1_08840W_A (RVS167-2)	/	/		Gkourtsa A et al (2015)
881	RVS167-3 (C2_07640W_A)	C2_07640W_A (RVS167-3)	/	/		Gkourtsa A et al (2015)
882	SAC7	RHO1	SAC7	RHO1	Affinity Capture-Western	Yang SL (2018)		Reconstituted Complex/Two-hybrid/Affinity capture-western/PCA
883	SAP2	SAP2	YPS3	YPS3		Cutfield SM (1995)	(Strain ATCC 10261)
884	SBA1	ADE13	SBA1	ADE13		O’Meara TR (2019)	(C. albicans strain SN95)
885	SBA1	BLM3	SBA1	BLM10		O’Meara TR (2019)	(C. albicans strain SN95)
886	SBA1	C3_02900W_A	SBA1	/		O’Meara TR (2019)	(C. albicans strain SN95)
887	SBA1	CKI1	SBA1	CKI1		O’Meara TR (2019)	(C. albicans strain SN95)
888	SBA1	FAS1	SBA1	FAS1		O’Meara TR (2019)	(C. albicans strain SN95)
889	SBA1	FAS2	SBA1	FAS2		O’Meara TR (2019)	(C. albicans strain SN95)
890	SBA1	GCS1 (C1_07880C_A)	SBA1	GSH1		O’Meara TR (2019)	(C. albicans strain SN95)
891	SBA1	PET9	SBA1	PET9		O’Meara TR (2019)	(C. albicans strain SN95)
892	SBA1	TIF1	SBA1	TIF2		O’Meara TR (2019)	(C. albicans strain SN95)
893	SBA1	TRS120	SBA1	TRS120		O’Meara TR (2019)	(C. albicans strain SN95)
894	SBA1	URA2	SBA1	URA2		O’Meara TR (2019)	(C. albicans strain SN95)
895	SBA1	HSP90	SBA1	HSC82	Affinity capture-MS	O’Meara TR (2019)	(C. albicans strain SN95)	Affinity capture-MS/Affinity capture-Wester/Reconstituted complex/FRET
896	SBA1	RNR1	SBA1	RNR1	Affinity capture-MS	O’Meara TR (2019)	(C. albicans strain SN95)	Reconstituted complex/Two-hybrid
897	SDS22	GLC7	SDS22	GLC7	Affinity Capture-Western	Yao G (2016)		Affinity Capture-MS/Two-hybridAffinity capture-western
898	SEC20	TIP20	SEC20	TIP20	Two-hybrid/Co-purification/Affinity Capture-Western	Weber Y (2002)/Weber Y (2002)/Weber Y (2002)		Co-fractionation/reconstituted complex/Affinity capture-western/Affinity capture-MS/Two-hybrid
	TIP20	SEC20	TIP20	SEC20	Two-hybrid	Weber Y (2002)		Co-fractionation/reconstituted complex/Affinity capture-western/Affinity capture-MS/Two-hybrid
899	SEC3	CDC3	SEC3	CDC3		Li CR (2007)	(strain BWP17)
900	SEC5	CDC3	SEC5	CDC3		Li CR (2007)	(strain BWP17)
901	SEF1	SFU1	SEF1	GLN3		Chen C (2012)
	SFU1	SEF1	GLN3	SEF1		Chen C (2012)
902	SEF1	SSN3	SEF1	SSN3		Chen C (2012)
903	SEP7	GIN4	SHS1	GIN4	Affinity Capture-Western	Li CR (2012)	(strain BWP17)	Affinity capture-MS/affinity capture-western/Biochemical assay
904	SES1	SES1	SEF1	SES1		Rocha R (2011)
905	SFL1	EFG1	SFL1	SOK2		Znaidi S (2013)
906	SFL2	EFG1	MGA1	SOK2		Znaidi S (2013)
907	SFP1	HOG1	SFP1	HOG1		Sellam A (2019)
908	SFP1	PBS2	SFP1	HOG1		Sellam A (2019)
909	SGT1	1_06200W_A (LPF20)	SGT1	/		O’Meara TR (2019)	(C. albicans strain SN95)
910	SGT1	PET9	SGT1	PET9		O’Meara TR (2019)	(C. albicans strain SN95)
911	SGT1	PWP1	SGT1	PWP1		O’Meara TR (2019)	(C. albicans strain SN95)
912	SGT1	SPT3	SGT1	SPT3		O’Meara TR (2019)	(C. albicans strain SN95)
913	SGT1	TIF1	SGT1	TIF2		O’Meara TR (2019)	(C. albicans strain SN95)
914	SGT1	VPS1	SGT1	VPS1		O’Meara TR (2019)	(C. albicans strain SN95)
915	SGT1	SKP1	SGT1	SKP1	Affinity capture-MS	O’Meara TR (2019)	(C. albicans strain SN95)	Affinity capture-MS/Affinity capture-Wester/Reconstituted complex/Two-hybrid
916	SMT3	RVB1	SMT3	RVB1	Affinity capture-western	O’Meara TR (2019)		PCA
917	SNF1	KIS2	SNF1	SIP1	Affinity Capture-MS/Two-hybrid	Corvey C (2005)		Affinity capture-western/Two-hybrid/reconstituted complex/affinity capture-MS
918	SNF1	SNF4	SNF1	SNF4	Affinity Capture-MS/Co-localization	Corvey C (2005)/Boysen JH (2009)		Affinity capture-western/Two-hybrid/reconstituted complex/affinity capture-MS/Co-purification/Crystal structure/Co-localization
	SNF4	SNF1	SNF4	SNF1	Two-hybrid	Corvey C (2005)		Affinity capture-western/Two-hybrid/reconstituted complex/affinity capture-MS/Co-purification/Crystal structure/Co-localization
919	SNF2	SWI1	SNF2	SWI1	Affinity Capture-Western	Mao X (2006)		Affinity capture-western/Co-purification/affinity capture-MS
	SWI1	SNF2	SWI1	SNF2	Affinity Capture-Western	Mao X (2006)		Affinity capture-western/Co-purification/affinity capture-MS
920	SNF4	KIS2	SNF4	SIP1	Two-hybrid	Corvey C (2005)		Affinity Capture-MS/Two-hybrid
921	SNF6 (C2_03930C_A)	ACT1	/	ACT1		Tebbji F (2017)	(strain SN148)
922	SNF6 (C2_03930C_A)	CIC1	/	CIC1		Tebbji F (2017)	(strain SN148)
923	SNF6 (C2_03930C_A)	FPR3	/	FPR3		Tebbji F (2017)	(strain SN148)
924	SNF6 (C2_03930C_A)	MET15	/	MET15		Tebbji F (2017)	(strain SN148)
925	SNF6 (C2_03930C_A)	PFK1	/	PFK1		Tebbji F (2017)	(strain SN148)
926	SNF6 (C2_03930C_A)	RPL23A	/	RPL23B		Tebbji F (2017)	(strain SN148)
927	SNF6 (C2_03930C_A)	SEC24	/	SEC24		Tebbji F (2017)	(strain SN148)
928	SNF6 (C2_03930C_A)	STH1	/	STH1		Tebbji F (2017)	(strain SN148)
929	SNF6 (C2_03930C_A)	ACO2	/	ACO2		Tebbji F (2017)	(strain SN148)
930	SNF6 (C2_03930C_A)	ADE6	/	ADE6		Tebbji F (2017)	(strain SN148)
931	SNF6 (C2_03930C_A)	ARO3	/	ARO3		Tebbji F (2017)	(strain SN148)
932	SNF6 (C2_03930C_A)	ARP2	/	ARP2		Tebbji F (2017)	(strain SN148)
933	SNF6 (C2_03930C_A)	ARP7	/	ARP7		Tebbji F (2017)	(strain SN148)	= Interactions found when using ScSnf6 as the ortholog for CaSnf6, however both proteins only have a very small homology (E value 0,002, bit score 25 and query coverage of 13% when comparing both proteins with blastp)
934	SNF6 (C2_03930C_A)	ARP9	/	ARP9		Tebbji F (2017)	(strain SN148)	= Interactions found when using ScSnf6 as the ortholog for CaSnf6, however both proteins only have a very small homology (E value 0,002, bit score 25 and query coverage of 13% when comparing both proteins with blastp)
935	SNF6 (C2_03930C_A)	ASC1	/	ASC1		Tebbji F (2017)	(strain SN148)
936	SNF6 (C2_03930C_A)	ATP12	/	ATP12		Tebbji F (2017)	(strain SN148)
937	SNF6 (C2_03930C_A)	BFR1	/	BFR1		Tebbji F (2017)	(strain SN148)
938	SNF6 (C2_03930C_A)	BMH1	/	BMH2		Tebbji F (2017)	(strain SN148)
939	SNF6 (C2_03930C_A)	C1_04600C_A	/	/		Tebbji F (2017)	(strain SN148)
940	SNF6 (C2_03930C_A)	C1_12280C_A	/	MRPL13		Tebbji F (2017)	(strain SN148)
941	SNF6 (C2_03930C_A)	C2_05410W_A	/	RPL31B		Tebbji F (2017)	(strain SN148)
942	SNF6 (C2_03930C_A)	C4_00660W_A	/	MRPS17		Tebbji F (2017)	(strain SN148)
943	SNF6 (C2_03930C_A)	CDC12	/	CDC12		Tebbji F (2017)	(strain SN148)
944	SNF6 (C2_03930C_A)	CDC19	/	CDC19		Tebbji F (2017)	(strain SN148)
945	SNF6 (C2_03930C_A)	CDC54	/	MCM4		Tebbji F (2017)	(strain SN148)
946	SNF6 (C2_03930C_A)	CDC60	/	CDC60		Tebbji F (2017)	(strain SN148)
947	SNF6 (C2_03930C_A)	CMD1	/	CMD1		Tebbji F (2017)	(strain SN148)
948	SNF6 (C2_03930C_A)	COP1	/	COP1		Tebbji F (2017)	(strain SN148)
949	SNF6 (C2_03930C_A)	COQ6	/	COQ6		Tebbji F (2017)	(strain SN148)
950	SNF6 (C2_03930C_A)	CR_00490W_A	/	MRPL9		Tebbji F (2017)	(strain SN148)
951	SNF6 (C2_03930C_A)	CR_07200W_A	/	/		Tebbji F (2017)	(strain SN148)
952	SNF6 (C2_03930C_A)	CR_08710W_A	/	/		Tebbji F (2017)	(strain SN148)
953	SNF6 (C2_03930C_A)	DSY1	/	DSY1		Tebbji F (2017)	(strain SN148)
954	SNF6 (C2_03930C_A)	EHT1	/	EHT1		Tebbji F (2017)	(strain SN148)
955	SNF6 (C2_03930C_A)	ENO1	/	ENO1		Tebbji F (2017)	(strain SN148)
956	SNF6 (C2_03930C_A)	ERB1	/	ERB1		Tebbji F (2017)	(strain SN148)
957	SNF6 (C2_03930C_A)	ERF1	/	SUP45		Tebbji F (2017)	(strain SN148)
958	SNF6 (C2_03930C_A)	FOL2	/	FOL2		Tebbji F (2017)	(strain SN148)
959	SNF6 (C2_03930C_A)	GBP2	/	GBP2		Tebbji F (2017)	(strain SN148)
960	SNF6 (C2_03930C_A)	GCA1	/	ROT2		Tebbji F (2017)	(strain SN148)
961	SNF6 (C2_03930C_A)	GCD6	/	GCD6		Tebbji F (2017)	(strain SN148)
962	SNF6 (C2_03930C_A)	GCD7	/	GCD7		Tebbji F (2017)	(strain SN148)
963	SNF6 (C2_03930C_A)	GPM1	/	GPM1		Tebbji F (2017)	(strain SN148)
964	SNF6 (C2_03930C_A)	HTB2	/	HTB1		Tebbji F (2017)	(strain SN148)
965	SNF6 (C2_03930C_A)	LHP1	/	LHP1		Tebbji F (2017)	(strain SN148)
966	SNF6 (C2_03930C_A)	MDH1	/	MDH2		Tebbji F (2017)	(strain SN148)
967	SNF6 (C2_03930C_A)	MED14	/	RGR1		Tebbji F (2017)	(strain SN148)
968	SNF6 (C2_03930C_A)	MED18	/	SRB5		Tebbji F (2017)	(strain SN148)
969	SNF6 (C2_03930C_A)	MES1	/	MES1		Tebbji F (2017)	(strain SN148)
970	SNF6 (C2_03930C_A)	MET10	/	MET10		Tebbji F (2017)	(strain SN148)
971	SNF6 (C2_03930C_A)	MET3	/	MET3		Tebbji F (2017)	(strain SN148)
972	SNF6 (C2_03930C_A)	MRP20	/	MRP20		Tebbji F (2017)	(strain SN148)
973	SNF6 (C2_03930C_A)	MRP7	/	MRP7		Tebbji F (2017)	(strain SN148)
974	SNF6 (C2_03930C_A)	MTD1	/	MTD1		Tebbji F (2017)	(strain SN148)
975	SNF6 (C2_03930C_A)	NAM9	/	NAM9		Tebbji F (2017)	(strain SN148)
976	SNF6 (C2_03930C_A)	NDH51	/	/		Tebbji F (2017)	(strain SN148)
977	SNF6 (C2_03930C_A)	NOP2	/	NOP2		Tebbji F (2017)	(strain SN148)
978	SNF6 (C2_03930C_A)	NSA2	/	NSA2		Tebbji F (2017)	(strain SN148)
979	SNF6 (C2_03930C_A)	PAA11	/	PAA1		Tebbji F (2017)	(strain SN148)
980	SNF6 (C2_03930C_A)	PDC11	/	PDC1		Tebbji F (2017)	(strain SN148)
981	SNF6 (C2_03930C_A)	PES1	/	NOP7		Tebbji F (2017)	(strain SN148)
982	SNF6 (C2_03930C_A)	PET9	/	PET9		Tebbji F (2017)	(strain SN148)
983	SNF6 (C2_03930C_A)	PHR1	/	GAS1		Tebbji F (2017)	(strain SN148)
984	SNF6 (C2_03930C_A)	PIM1	/	PIM1		Tebbji F (2017)	(strain SN148)
985	SNF6 (C2_03930C_A)	PWP1	/	PWP1		Tebbji F (2017)	(strain SN148)
986	SNF6 (C2_03930C_A)	RAD23	/	RAD23		Tebbji F (2017)	(strain SN148)	= Interactions found when using ScSnf6 as the ortholog for CaSnf6, however both proteins only have a very small homology (E value 0,002, bit score 25 and query coverage of 13% when comparing both proteins with blastp)
987	SNF6 (C2_03930C_A)	RIA1	/	RIA1		Tebbji F (2017)	(strain SN148)
988	SNF6 (C2_03930C_A)	RLP24	/	RLP24		Tebbji F (2017)	(strain SN148)
989	SNF6 (C2_03930C_A)	RPA190	/	RPA190		Tebbji F (2017)	(strain SN148)
990	SNF6 (C2_03930C_A)	RPB140	/	RPB2		Tebbji F (2017)	(strain SN148)
991	SNF6 (C2_03930C_A)	RPG1A	/	RPG1		Tebbji F (2017)	(strain SN148)
992	SNF6 (C2_03930C_A)	RPL10	/	RPL10		Tebbji F (2017)	(strain SN148)
993	SNF6 (C2_03930C_A)	RPL11	/	RPL11B		Tebbji F (2017)	(strain SN148)
994	SNF6 (C2_03930C_A)	RPL14	/	RPL14B		Tebbji F (2017)	(strain SN148)
995	SNF6 (C2_03930C_A)	RPL27A	/	RPL27A		Tebbji F (2017)	(strain SN148)
996	SNF6 (C2_03930C_A)	RPL33	/	RPL33A		Tebbji F (2017)	(strain SN148)
997	SNF6 (C2_03930C_A)	RPL39	/	RPL36A		Tebbji F (2017)	(strain SN148)
998	SNF6 (C2_03930C_A)	RPL4B	/	RPL4B		Tebbji F (2017)	(strain SN148)
999	SNF6 (C2_03930C_A)	RPL5	/	RPL5		Tebbji F (2017)	(strain SN148)
1000	SNF6 (C2_03930C_A)	RPL7	/	RPL7		Tebbji F (2017)	(strain SN148)
1001	SNF6 (C2_03930C_A)	RPL9B	/	RPL9B		Tebbji F (2017)	(strain SN148)
1002	SNF6 (C2_03930C_A)	RPN11	/	RPN11		Tebbji F (2017)	(strain SN148)
1003	SNF6 (C2_03930C_A)	RPN3	/	RPN3		Tebbji F (2017)	(strain SN148)
1004	SNF6 (C2_03930C_A)	RPN6	/	RPN6		Tebbji F (2017)	(strain SN148)
1005	SNF6 (C2_03930C_A)	RPN8	/	RPN8		Tebbji F (2017)	(strain SN148)
1006	SNF6 (C2_03930C_A)	RPN9	/	RPN9		Tebbji F (2017)	(strain SN148)
1007	SNF6 (C2_03930C_A)	RPO21	/	RPO21		Tebbji F (2017)	(strain SN148)
1008	SNF6 (C2_03930C_A)	RPS14B	/	RPS14B		Tebbji F (2017)	(strain SN148)
1009	SNF6 (C2_03930C_A)	RPS25B	/	RPS25B		Tebbji F (2017)	(strain SN148)
1010	SNF6 (C2_03930C_A)	RPS3	/	RPS3		Tebbji F (2017)	(strain SN148)
1011	SNF6 (C2_03930C_A)	RPS6A	/	RPS6A		Tebbji F (2017)	(strain SN148)
1012	SNF6 (C2_03930C_A)	RPT2	/	RPT2		Tebbji F (2017)	(strain SN148)
1013	SNF6 (C2_03930C_A)	RPT4	/	RPT4		Tebbji F (2017)	(strain SN148)
1014	SNF6 (C2_03930C_A)	RPT5	/	RPT5		Tebbji F (2017)	(strain SN148)
1015	SNF6 (C2_03930C_A)	RPT6	/	RPT6		Tebbji F (2017)	(strain SN148)
1016	SNF6 (C2_03930C_A)	RRP5	/	RRP5		Tebbji F (2017)	(strain SN148)
1017	SNF6 (C2_03930C_A)	RSM23	/	RSM23		Tebbji F (2017)	(strain SN148)
1018	SNF6 (C2_03930C_A)	SCP160	/	SCP160		Tebbji F (2017)	(strain SN148)
1019	SNF6 (C2_03930C_A)	SEC21	/	SEC21		Tebbji F (2017)	(strain SN148)
1020	SNF6 (C2_03930C_A)	SEC26	/	SEC26		Tebbji F (2017)	(strain SN148)
1021	SNF6 (C2_03930C_A)	SEC27	/	SEC27		Tebbji F (2017)	(strain SN148)
1022	SNF6 (C2_03930C_A)	SER33	/	SER3		Tebbji F (2017)	(strain SN148)
1023	SNF6 (C2_03930C_A)	SNF12	/	SNF12		Tebbji F (2017)	(strain SN148)	= Interactions found when using ScSnf6 as the ortholog for CaSnf6, however both proteins only have a very small homology (E value 0,002, bit score 25 and query coverage of 13% when comparing both proteins with blastp)
1024	SNF6 (C2_03930C_A)	SNF2	/	SNF2	Affinity Capture-MS/Affinity Capture-Western	Tebbji F (2017)	(strain SN148)	= Interactions found when using ScSnf6 as the ortholog for CaSnf6, however both proteins only have a very small homology (E value 0,002, bit score 25 and query coverage of 13% when comparing both proteins with blastp)
1025	SNF6 (C2_03930C_A)	SNF5	/	SNF5		Tebbji F (2017)	(strain SN148)	= Interactions found when using ScSnf6 as the ortholog for CaSnf6, however both proteins only have a very small homology (E value 0,002, bit score 25 and query coverage of 13% when comparing both proteins with blastp)
1026	SNF6 (C2_03930C_A)	SNF6	/	/		Tebbji F (2017)	(strain SN148)
1027	SNF6 (C2_03930C_A)	SUN41	/	SUN41		Tebbji F (2017)	(strain SN148)
1028	SNF6 (C2_03930C_A)	SWI1	/	SWI1	Affinity Capture-MS/Affinity Capture-Western	Tebbji F (2017)	(strain SN148)	= Interactions found when using ScSnf6 as the ortholog for CaSnf6, however both proteins only have a very small homology (E value 0,002, bit score 25 and query coverage of 13% when comparing both proteins with blastp)
1029	SNF6 (C2_03930C_A)	SWI3	/	SWI3		Tebbji F (2017)	(strain SN148)	= Interactions found when using ScSnf6 as the ortholog for CaSnf6, however both proteins only have a very small homology (E value 0,002, bit score 25 and query coverage of 13% when comparing both proteins with blastp)
1030	SNF6 (C2_03930C_A)	TEF1	/	TEF1		Tebbji F (2017)	(strain SN148)
1031	SNF6 (C2_03930C_A)	TIF4631	/	TIF4631		Tebbji F (2017)	(strain SN148)
1032	SNF6 (C2_03930C_A)	TIF5	/	TIF5		Tebbji F (2017)	(strain SN148)
1033	SNF6 (C2_03930C_A)	TMA19	/	TMA19		Tebbji F (2017)	(strain SN148)
1034	SNF6 (C2_03930C_A)	TOS1	/	TOS1		Tebbji F (2017)	(strain SN148)
1035	SNF6 (C2_03930C_A)	UBR1	/	UBR1		Tebbji F (2017)	(strain SN148)
1036	SNF6 (C2_03930C_A)	VAS1	/	VAS1		Tebbji F (2017)	(strain SN148)
1037	SNF6 (C2_03930C_A)	YST1	/	RPS0A		Tebbji F (2017)	(strain SN148)
1038	SOD3	SOD3	SOD2	SOD2	Reconstituted Complex/Co-crystal structure/Reconstituted Complex/Reconstituted Complex	Lamarre C (2001)/Sheng Y (2011)/Sheng Y (2011)/Sheng Y (2013)		Reconstituted Complex/Crystal structure
1039	SPA2	BNI1	SPA2	BNI1	Affinity Capture-Western	Wang H (2016)		Reconstituted Complex/Two-hybrid
1040	SRP72	LHP1	SRP72	LHP1	Affinity Capture-MS	Blackwell C (2009)		Affinity Capture-MS
1041	SRP72	SEC65	SRP72	SEC65	Affinity Capture-MS	Blackwell C (2009)		Affinity Capture-Western/Affinity Capture-MS/Co-purification
1042	SRP72	SRP14	SRP72	SRP14	Affinity Capture-MS	Blackwell C (2009)		Affinity Capture-MS/PCA
1043	SRP72	SRP21	SRP72	SRP21	Affinity Capture-MS	Blackwell C (2009)		Affinity Capture-MS
1044	SRP72	SRP54	SRP72	SRP54	Affinity Capture-MS	Blackwell C (2009)		Affinity Capture-MS
1045	SRP72	SRP68	SRP72	SRP68	Affinity Capture-MS	Blackwell C (2009)		Affinity Capture-MS
1046	SRV2	ACT1	SRV2	ACT1	Affinity Capture-Western	Zou H (2010)		Affinity Capture-Western/Affinity Capture-MS/Two-hybrid/Reconstituted complex
1047	SSA2	SSA2	SSA2	SSA2	Two-hybrid	Li XS (2006)
1048	SSD1	CBK1	SSD1	CBK1	Two-hybrid/Affinity Capture-Western	Lee HJ (2015)/Lee HJ (2015)		Biochemical Activity/Affinity Capture-MS/Reconstituted complex/Two-hybrid
1049	SSN3	SEF1	SSN3	SEF1		Chen C (2012)
1050	SSN6	CR_06780W_A	CYC8	SDS3		Lee JE (2015)
1051	SSN6	RPD31	CYC8	RPD3	Affinity Capture-MS/Affinity Capture-Western	Lee JE (2015)/Lee JE (2015)		Affinity Capture-Western
1052	SSN6	TUP1	CYC8	TUP1	Affinity Capture-Western/Affinity Capture-MS	Lee JE (2015)/Lee JE (2015)		Co-fractionation/Affinity Capture-MS/Reconstituted complex/Two-hybrid/PCA
1053	STI1	BUL2	STI1	/		O’Meara TR (2019)	(C. albicans strain SN95)
1054	STI1	TIF1	STI1	TIF2		O’Meara TR (2019)	(C. albicans strain SN95)
1055	STI1	HSP90	STI1	HSC82	Affinity capture-MS	O’Meara TR (2019)	(C. albicans strain SN95)	Affinity capture-MS/Affinity capture-Wester/Reconstituted complex/Co-crystal structure
1056	STI1	HSP70	STI1	SSA4	Affinity capture-MS	O’Meara TR (2019)	(C. albicans strain SN95)	Two-hybrid
1057	SWI4	HOG1	SWI4	HOG1		Sellam A (2019)
1058	SYS3	ENV7	IMH1	ENV7		Rao KH (2016)
1059	TBF1	TBF1	TBF1	TBF1	Affinity Capture-Western/Two-hybrid	Mallick J (2013)/Mallick J (2013)		Affinity Capture-Western
1060	TCC1	TUP1	/	TUP1		Kaneko A (2006)
	TUP1	TCC1	TUP1	/		Kaneko A (2006)
1061	THG1	THG1	THG1	THG1	Co-crystal Structure	Nakamura A (2013)		Two-hybrid/Crystal structure
1062	THI13	THI13	THI13	THI13		Lai RY (2012)	(Strain WO-I)
1063	THI80	THI80	THI80	THI80	Co-crystal Structure	Santini S (2008)	(strain NIH 3147)	Crystal Structure
1064	TIP20	TIP20	TIP20	TIP20	Two-hybrid	Weber Y (2002)
1065	TIP41	PSY2	TIP41	PSY2	Two-hybrid	Feng J (2016)		Affinity capture-MS
1066	TIP41	TAP42	TIP41	TAP42	Two-hybrid	Feng J (2016)		Two-hybrid/affinity capture-western
1067	TLO12	MED1	/	/		Zhang A (2012)
1068	TLO3	MED1	/	/		Zhang A (2012)
1069	TLO34	MED1	/	/		Zhang A (2012)
1070	TPD3	SEP7	TPD3	SHS1		Liu Q (2016)
1071	TPD3	PPH21	TPD3	PPH21	Affinity Capture-Western	Liu Q (2016)		Affinity Capture-Western/Affinity Capture-MS
1072	TPS1	TPS1	TPS1	TPS1	Co-crystal Structure	Miao (2017)		Two-hybrid
1073	TSA1	TSA1	TSA1	TSA1	Affinity Capture-Western	Palzer S (2013)		Co-crystal Structure/Co-purification/Affinity Capture-MS/Reconstituted complex/Two-hybrid/Affinity capture-western
1074	TUP1	HSP90	TUP1	HSC82		Diezmann S (2015)
1075	TUP1	SSN6	TUP1	CYC8	Affinity Capture-MS	Kaneko A (2006)		Co-fractionation/Two-hybrid/reconstituted complex/affinity capture-western/PCA/Affinity Capture-MS
1076	TUP1	TUP1	TUP1	TUP1	Affinity Capture-Western/Affinity Capture-MS/Affinity Capture-MS	Palzer S (2013)/Palzer S (2013)/Kaneko A (2006)		Co-crystal Structure/Protein-peptide/Reconstituted complex/Two-hybrid
1077	VPS34	VMA7	VPS34	VMA7		Eck R (2005)
1078	VRP1	MYO5	VRP1	MYO5	Two-hybrid	Borth N (2010)		Affinity Capture-Western/Two-hybrid/Reconstituted complex/Co-localization/PCA
1079	WAL1	VRP1	LAS17	VRP1	Two-hybrid	Borth N (2010)		Affinity Capture-Western/Two-hybrid/Reconstituted complex/Co-localization/Affinity capture-MS/PCA
1080	WOR1	ARD	MIT1	/		Alkafeef SS (2018)	(Strain JYC5)
1081	WOR1	ASN1	MIT1	ASN2		Alkafeef SS (2018)	(Strain JYC5)
1082	WOR1	NSR1	MIT1	NSR1		Alkafeef SS (2018)	(Strain JYC5)
1083	WOR1	PAB1	MIT1	PAB1		Alkafeef SS (2018)	(Strain JYC5)
1084	WOR1	UPT6	MIT1	UTP6		Alkafeef SS (2018)	(Strain JYC5)
1085	WOR1	C1_12240C_A	MIT1	YNL040W		Alkafeef SS (2018)	(Strain JYC5)
1086	WOR1	C1_13320C_A	MIT1	/		Alkafeef SS (2018)	(Strain JYC5)
1087	WOR1	C1_14450C_A	MIT1	YFR006W		Alkafeef SS (2018)	(Strain JYC5)
1088	WOR1	RAD5	MIT1	RAD5		Alkafeef SS (2018)	(Strain JYC5)
1089	WOR1	ZRC1	MIT1	ZRC1		Alkafeef SS (2018)	(Strain JYC5)
1090	WOR1	SNF6	MIT1	/		Alkafeef SS (2018)	(Strain JYC5)
1091	WOR1	C2_07370W_A	MIT1	HOT1		Alkafeef SS (2018)	(Strain JYC5)
1092	WOR1	C2_08700C_A	MIT1	SNA4		Alkafeef SS (2018)	(Strain JYC5)
1093	WOR1	UBP15	MIT1	UBP15		Alkafeef SS (2018)	(Strain JYC5)
1094	WOR1	C3_02190C_A	MIT1	/		Alkafeef SS (2018)	(Strain JYC5)
1095	WOR1	C4_02470C_A	MIT1	PRE7		Alkafeef SS (2018)	(Strain JYC5)
1096	WOR1	C4_02590C_A	MIT1	SLX4		Alkafeef SS (2018)	(Strain JYC5)
1097	WOR1	UBP7	MIT1	UBP7		Alkafeef SS (2018)	(Strain JYC5)
1098	WOR1	HSP12	MIT1	HSP12		Alkafeef SS (2018)	(Strain JYC5)
1099	WOR1	PRR1	MIT1	PRR1		Alkafeef SS (2018)	(Strain JYC5)
1100	WOR1	C6_02450W_A	MIT1	/		Alkafeef SS (2018)	(Strain JYC5)
1101	WOR1	RNH11	MIT1	RNH1		Alkafeef SS (2018)	(Strain JYC5)
1102	WOR1	COX12	MIT1	COX12		Alkafeef SS (2018)	(Strain JYC5)
1103	WOR1	C7_02130W_A	MIT1	YDL114W		Alkafeef SS (2018)	(Strain JYC5)
1104	WOR1	CBF1	MIT1	CBF1		Alkafeef SS (2018)	(Strain JYC5)
1105	WOR1	CDC15	MIT1	CDC15		Alkafeef SS (2018)	(Strain JYC5)
1106	WOR1	CDC19	MIT1	CDC19		Alkafeef SS (2018)	(Strain JYC5)
1107	WOR1	CR_02510W_A	MIT1	AZF1		Alkafeef SS (2018)	(Strain JYC5)
1108	WOR1	CYT1	MIT1	CYT1		Alkafeef SS (2018)	(Strain JYC5)
1109	WOR1	EFG1	MIT1	SOK2		Alkafeef SS (2018)	(Strain JYC5)
1110	WOR1	ENO1	MIT1	ENO1		Alkafeef SS (2018)	(Strain JYC5)
1111	WOR1	GCV2	MIT1	GCV2		Alkafeef SS (2018)	(Strain JYC5)
1112	WOR1	GLN1	MIT1	GLN1		Alkafeef SS (2018)	(Strain JYC5)
1113	WOR1	GLO2	MIT1	GLO2		Alkafeef SS (2018)	(Strain JYC5)
1114	WOR1	GLY1	MIT1	GLY1		Alkafeef SS (2018)	(Strain JYC5)
1115	WOR1	GPH1	MIT1	GPH1		Alkafeef SS (2018)	(Strain JYC5)
1116	WOR1	GPM1	MIT1	GPM1		Alkafeef SS (2018)	(Strain JYC5)
1117	WOR1	GZF3	MIT1	GZF3		Alkafeef SS (2018)	(Strain JYC5)
1118	WOR1	HHO1	MIT1	HHO1		Alkafeef SS (2018)	(Strain JYC5)
1119	WOR1	HMO1	MIT1	HMO1		Alkafeef SS (2018)	(Strain JYC5)
1120	WOR1	HNT1	MIT1	HNT1		Alkafeef SS (2018)	(Strain JYC5)
1121	WOR1	HRK1	MIT1	HRK1		Alkafeef SS (2018)	(Strain JYC5)
1122	WOR1	HSE1	MIT1	HSE1		Alkafeef SS (2018)	(Strain JYC5)
1123	WOR1	HSP90	MIT1	HSC82		Alkafeef SS (2018)	(Strain JYC5)
1124	WOR1	HXK2	MIT1	HXK2		Alkafeef SS (2018)	(Strain JYC5)
1125	WOR1	IPP1	MIT1	IPP1		Alkafeef SS (2018)	(Strain JYC5)
1126	WOR1	KTR4	MIT1	KTR4		Alkafeef SS (2018)	(Strain JYC5)
1127	WOR1	LSC2	MIT1	LSC2		Alkafeef SS (2018)	(Strain JYC5)
1128	WOR1	LYS22	MIT1	/		Alkafeef SS (2018)	(Strain JYC5)
1129	WOR1	MAL2	MIT1	IMA1		Alkafeef SS (2018)	(Strain JYC5)
1130	WOR1	MET6	MIT1	MET6		Alkafeef SS (2018)	(Strain JYC5)
1131	WOR1	MIS11	MIT1	MIS11		Alkafeef SS (2018)	(Strain JYC5)
1132	WOR1	NCS2	MIT1	NCS2		Alkafeef SS (2018)	(Strain JYC5)
1133	WOR1	NHP6A	MIT1	NHP6A		Alkafeef SS (2018)	(Strain JYC5)
1134	WOR1	NOP1	MIT1	NOP1		Alkafeef SS (2018)	(Strain JYC5)
1135	WOR1	NOP5	MIT1	NOP58		Alkafeef SS (2018)	(Strain JYC5)
1136	WOR1	NRG1	MIT1	NRG2		Alkafeef SS (2018)	(Strain JYC5)
1137	WOR1	PCK1	MIT1	PCK1		Alkafeef SS (2018)	(Strain JYC5)
1138	WOR1	PGI1	MIT1	PGI1		Alkafeef SS (2018)	(Strain JYC5)
1139	WOR1	PHO4	MIT1	PHO4		Alkafeef SS (2018)	(Strain JYC5)
1140	WOR1	PMC1	MIT1	PMC1		Alkafeef SS (2018)	(Strain JYC5)
1141	WOR1	PMM1	MIT1	SEC53		Alkafeef SS (2018)	(Strain JYC5)
1142	WOR1	PRE2	MIT1	PRE2		Alkafeef SS (2018)	(Strain JYC5)
1143	WOR1	PTC2	MIT1	PTC2		Alkafeef SS (2018)	(Strain JYC5)
1144	WOR1	RCT1	MIT1	YNL208W		Alkafeef SS (2018)	(Strain JYC5)
1145	WOR1	RNR21	MIT1	RNR2		Alkafeef SS (2018)	(Strain JYC5)
1146	WOR1	RPL13	MIT1	RPL13A		Alkafeef SS (2018)	(Strain JYC5)
1147	WOR1	RPL20B	MIT1	RPL20B		Alkafeef SS (2018)	(Strain JYC5)
1148	WOR1	RPL24A	MIT1	RPL24A		Alkafeef SS (2018)	(Strain JYC5)
1149	WOR1	RPL35	MIT1	RPL35A		Alkafeef SS (2018)	(Strain JYC5)
1150	WOR1	RPL43A	MIT1	RPL43A		Alkafeef SS (2018)	(Strain JYC5)
1151	WOR1	RPN6	MIT1	RPN6		Alkafeef SS (2018)	(Strain JYC5)
1152	WOR1	RPS12	MIT1	RPS12		Alkafeef SS (2018)	(Strain JYC5)
1153	WOR1	RPS17B	MIT1	RPS17B		Alkafeef SS (2018)	(Strain JYC5)
1154	WOR1	RPS21	MIT1	RPS2		Alkafeef SS (2018)	(Strain JYC5)
1155	WOR1	RPS4A	MIT1	RPS4A		Alkafeef SS (2018)	(Strain JYC5)
1156	WOR1	SAM2	MIT1	SAM2		Alkafeef SS (2018)	(Strain JYC5)
1157	WOR1	SKP1	MIT1	SKP1		Alkafeef SS (2018)	(Strain JYC5)
1158	WOR1	SMT3	MIT1	SMT3	Affinity Capture-MS	Alkafeef SS (2018)	(Strain JYC5)	Affinity capture-MS
1159	WOR1	SNF5	MIT1	SNF5		Alkafeef SS (2018)	(Strain JYC5)
1160	WOR1	SNT1	MIT1	SNT1		Alkafeef SS (2018)	(Strain JYC5)
1161	WOR1	SPT5	MIT1	SPT5		Alkafeef SS (2018)	(Strain JYC5)
1162	WOR1	SSA2	MIT1	SSA2		Alkafeef SS (2018)	(Strain JYC5)
1163	WOR1	SSN6	MIT1	CYC8		Alkafeef SS (2018)	(Strain JYC5)
1164	WOR1	STE23	MIT1	STE23		Alkafeef SS (2018)	(Strain JYC5)
1165	WOR1	STP2	MIT1	STP2		Alkafeef SS (2018)	(Strain JYC5)
1166	WOR1	TAF14	MIT1	TAF14		Alkafeef SS (2018)	(Strain JYC5)
1167	WOR1	TCC1	MIT1	/		Alkafeef SS (2018)	(Strain JYC5)
1168	WOR1	TIF	MIT1	TIF2		Alkafeef SS (2018)	(Strain JYC5)
1169	WOR1	TKL1	MIT1	TKL1		Alkafeef SS (2018)	(Strain JYC5)
1170	WOR1	TPI1	MIT1	TPI1		Alkafeef SS (2018)	(Strain JYC5)
1171	WOR1	TUB1	MIT1	TUB1		Alkafeef SS (2018)	(Strain JYC5)
1172	WOR1	TUB2	MIT1	TUB2		Alkafeef SS (2018)	(Strain JYC5)
1173	WOR1	TUP1	MIT1	TUP1		Alkafeef SS (2018)	(Strain JYC5)
1174	WOR1	UCF1	MIT1	RGI1		Alkafeef SS (2018)	(Strain JYC5)
1175	WOR1	WH11	MIT1	/		Alkafeef SS (2018)	(Strain JYC5)
1176	WOR1	WHI3	MIT1	WHI3		Alkafeef SS (2018)	(Strain JYC5)
1177	WOR1	WOR1	MIT1	MIT1	Affinity Capture-MS	Alkafeef SS (2018)	(Strain JYC5)	Reconstituted complex
1178	WOR1	WOR3	MIT1	/		Alkafeef SS (2018)	(Strain JYC5)
1179	WOR1	XYL2	MIT1	SOR2		Alkafeef SS (2018)	(Strain JYC5)
1180	WOR1	YHB1	MIT1	YHB1		Alkafeef SS (2018)	(Strain JYC5)
1181	WOR1	ZCF31	MIT1	/		Alkafeef SS (2018)	(Strain JYC5)
1182	YDJ1	C6_02530C	YDJ1	/		Xie KL (2017)	(C. albicans strain SN95)
1183	YDJ1	SSA2	YDJ1	SSA2	Affinity Capture-MS	Xie KL (2017)	(C. albicans strain SN95)	Affinity Capture-MS
1184	YDJ1	TIF1	YDJ1	TIF2	Affinity Capture-MS	Xie KL (2017)	(C. albicans strain SN95)	Notice that Xie KL et al (2017) also mention this interaction to be shown in S. cerevisiae as well, based on Gong Y et al (2009), however, Gong Y et al (2009) only submitted 1420 of the 21,687 interactions to the BioGRID because these 1420 interactions met the additional criterion of containing reciprocal interactors in terms of the bait-prey relationship. This interaction is currently not shown …
1185	YDJ1	HSP104	YDJ1	HSP104	Affinity Capture-MS	Xie KL (2017)	(C. albicans strain SN95)	Reconstituted complex/affinity-western
1186	YDJ1	HSP70	YDJ1	SSA4		Xie KL (2017)	(C. albicans strain SN95)
1187	YDJ1	CDC48	YDJ1	CDC48	Affinity Capture-MS	Xie KL (2017)	(C. albicans strain SN95)	Notice that Xie KL et al (2017) also mention this interaction to be shown in S. cerevisiae as well, based on Gong Y et al (2009), however, Gong Y et al (2009) only submitted 1420 of the 21,687 interactions to the BioGRID because these 1420 interactions met the additional criterion of containing reciprocal interactors in terms of the bait-prey relationship. This interaction is currently not shown …
1188	YDJ1	C7_03660C_A	YDJ1	YHR020W		Xie KL (2017)	(C. albicans strain SN95)
1189	YDJ1	TBP1	YDJ1	SPT15		Xie KL (2017)	(C. albicans strain SN95)
1190	YDJ1	MDJ1	YDJ1	MDJ1		Xie KL (2017)	(C. albicans strain SN95)
1191	YDJ1	OFD1	YDJ1	TPA1		Xie KL (2017)	(C. albicans strain SN95)
1192	YDJ1	TRM3	YDJ1	TRM3	Affinity Capture-MS	Xie KL (2017)	(C. albicans strain SN95)	Notice that Xie KL et al (2017) also mention this interaction to be shown in S. cerevisiae as well, based on Gong Y et al (2009), however, Gong Y et al (2009) only submitted 1420 of the 21,687 interactions to the BioGRID because these 1420 interactions met the additional criterion of containing reciprocal interactors in terms of the bait-prey relationship. This interaction is currently not shown …
1193	YDJ1	TEF4	YDJ1	/		Xie KL (2017)	(C. albicans strain SN95)
1194	YDJ1	FUM12	YDJ1	/		Xie KL (2017)	(C. albicans strain SN95)
1195	YDJ1	YPK2	YDJ1	YPK1		Xie KL (2017)	(C. albicans strain SN95)
1196	YDJ1	SDH2	YDJ1	SDH2		Xie KL (2017)	(C. albicans strain SN95)
1197	YDJ1	ADE17	YDJ1	ADE17	Affinity Capture-MS	Xie KL (2017)	(C. albicans strain SN95)	Notice that Xie KL et al (2017) also mention this interaction to be shown in S. cerevisiae as well, based on Gong Y et al (2009), however, Gong Y et al (2009) only submitted 1420 of the 21,687 interactions to the BioGRID because these 1420 interactions met the additional criterion of containing reciprocal interactors in terms of the bait-prey relationship. This interaction is currently not shown …
1198	YDJ1	SGT1	YDJ1	SGT1		Xie KL (2017)	(C. albicans strain SN95)
1199	YDJ1	C5_02380W_A	YDJ1	/		Xie KL (2017)	(C. albicans strain SN95)
1200	YDJ1	VID27	YDJ1	VID27	Affinity Capture-MS	Xie KL (2017)	(C. albicans strain SN95)	Notice that Xie KL et al (2017) also mention this interaction to be shown in S. cerevisiae as well, based on Gong Y et al (2009), however, Gong Y et al (2009) only submitted 1420 of the 21,687 interactions to the BioGRID because these 1420 interactions met the additional criterion of containing reciprocal interactors in terms of the bait-prey relationship. This interaction is currently not shown …
1201	YDJ1	GFA1	YDJ1	GFA1		Xie KL (2017)	(C. albicans strain SN95)
1202	YDJ1	SIS1	YDJ1	SIS1	Affinity Capture-MS	Xie KL (2017)	(C. albicans strain SN95)	Co-localization
1203	YDJ1	AHA1	YDJ1	AHA1	Affinity Capture-MS	Xie KL (2017)	(C. albicans strain SN95)	Notice that Xie KL et al (2017) also mention this interaction to be shown in S. cerevisiae as well, based on Gong Y et al (2009), however, Gong Y et al (2009) only submitted 1420 of the 21,687 interactions to the BioGRID because these 1420 interactions met the additional criterion of containing reciprocal interactors in terms of the bait-prey relationship. This interaction is currently not shown …
1204	YDJ1	FRS2	YDJ1	FRS2		Xie KL (2017)	(C. albicans strain SN95)
1205	YDJ1	CR_09240C_A	YDJ1	YPL225W		Xie KL (2017)	(C. albicans strain SN95)
1206	YDJ1	HSP21	YDJ1	/		Xie KL (2017)	(C. albicans strain SN95)
1207	YDJ1	HSP78	YDJ1	HSP78		Xie KL (2017)	(C. albicans strain SN95)	Notice that Xie KL (2017) mention 30 proteins interacting with YDJ1 while we only mention 29. However, in their figure 3, Hsp78 is mentioned twice (once as Hsp78 and once as CaO19.8503) while both ORF are now merged as one: Hsp78
1208	YDJ1	C7_00350C	YDJ1	/		Xie KL (2017)	(C. albicans strain SN95)
Unclear interactions from O'Meara TR (2019)
	STI1	TEF3 (=TEF1? Not clear which ORF)	STI1	TEF1		O’Meara TR (2019)	(C. albicans strain SN95)	Not clear which ORF they mean with TEF3, see O'Meara TR (2019)
	HSP90	TEF3 (= TEF1?, not clear which ORF)	HSC82	TEF1		O’Meara TR (2019)	(C. albicans strain SN95)	Not clear which ORF they mean with TEF3, see O'Meara TR (2019)
	HSP90	STB4 (=CTA7?)	HSC82	STB4		O’Meara TR (2019)	(C. albicans strain SN95)	Not clear which ORF they mean with STB4, see O'Meara TR (2019)
	HSP90	PRSS1 (? Could not be found)	HSC82			O’Meara TR (2019)	(C. albicans strain SN95)	PRSS1 could not be found in C. albicans or S. Cerevisiae, see O'Meara TR (2019)
	HSP90	ESF2 ? (C5_02070C_A ?)	HSC82	ESF2		O’Meara TR (2019)	(C. albicans strain SN95)	Not clear which ORF they mean with ESF2, see O'Meara TR (2019)
	HSP90	GGC1 (=YHM1?)	HSC82	YHM1		O’Meara TR (2019)/O’Meara TR (2019)	(C. albicans strain SN95)	Not clear which ORF they mean with GGC1, see O'Meara TR (2019)
Protein structures/interactions deposited at the rcsb database (www.rcsb.org) but not yet published in a paper
	SEC4	SEC4			Co-crystal Structure	Stogios PJ		To publish, http://www.rcsb.org/structure/6O62
	CKA1	CKA1			Co-crystal Structure	Stogios PJ		To publish, http://www.rcsb.org/structure/6O6Q
	ARO1	ARO1			Co-crystal Structure	Michalska K		To publish, http://www.rcsb.org/structure/6C5C
	ADE13	ADE13			Co-crystal Structure	Stogios PJ		To publish, http://www.rcsb.org/structure/5VKW
	PMM1	PMM1			Co-crystal Structure	Stogios PJ		To publish, http://www.rcsb.org/structure/5UE7
	YPT31	YPT31			Co-crystal Structure	Stogios PJ		To publish, http://www.rcsb.org/structure/5UB8
References
1	Abramczyk, D., M. Tchorzewski, D. Krokowski, A. Boguszewska and N. Grankowski (2004). "Overexpression, purification and characterization of the acidic ribosomal P-proteins from Candida albicans." Biochim Biophys Acta 1672(3): 214-223.
2	Alkafeef, S. S., C. Yu, L. Huang and H. Liu (2018). "Wor1 establishes opaque cell fate through inhibition of the general co-repressor Tup1 in Candida albicans." PLoS Genet 14(1): e1007176.
3	Arachea, B. T., X. Liu, A. G. Pavlovsky and R. E. Viola (2010). "Expansion of the aspartate beta-semialdehyde dehydrogenase family: the first structure of a fungal ortholog." Acta Crystallogr D Biol Crystallogr 66(Pt 2): 205-212.
4	Argimón, S., S. Fanning, J. R. Blankenship and A. P. Mitchell (2011). "Interaction between the Candida albicans high-osmolarity glycerol (HOG) pathway and the response to human beta-defensins 2 and 3." Eukaryot Cell 10(2): 272-275.
5	Askew, C., A. Sellam, E. Epp, J. Mallick, H. Hogues, A. Mullick, A. Nantel and M. Whiteway (2011). "The zinc cluster transcription factor Ahr1p directs Mcm1p regulation of Candida albicans adhesion." Mol Microbiol 79(4): 940-953.
6	Au Yong, J. Y., Y. M. Wang and Y. Wang (2016). "The Nim1 kinase Gin4 has distinct domains crucial for septin assembly, phospholipid binding and mitotic exit." J Cell Sci 129(14): 2744-2756.
7	Badrane, H., M. H. Nguyen, S. Cheng, V. Kumar, H. Derendorf, K. A. Iczkowski and C. J. Clancy (2008). "The Candida albicans phosphatase Inp51p interacts with the EH domain protein Irs4p, regulates phosphatidylinositol-4,5-bisphosphate levels and influences hyphal formation, the cell integrity pathway and virulence." Microbiology 154(Pt 11): 3296-3308.
8	Bai, C., X. L. Xu, H. S. Wang, Y. M. Wang, F. Y. Chan and Y. Wang (2011). "Characterization of a hyperactive Cyr1 mutant reveals new regulatory mechanisms for cellular cAMP levels in Candida albicans." Mol Microbiol 82(4): 879-893.
9	Bishop, A., R. Lane, R. Beniston, B. Chapa-y-Lazo, C. Smythe and P. Sudbery (2010). "Hyphal growth in Candida albicans requires the phosphorylation of Sec2 by the Cdc28-Ccn1/Hgc1 kinase." EMBO J 29(17): 2930-2942.
10	Blackwell, C. and J. D. Brown (2009). The Application of Tandem-Affinity Purification to Candida albicans. Candida albicans: Methods and Protocols. R. L. Cihlar and R. A. Calderone. Totowa, NJ, Humana Press: 133-148.
11	Borth, N., A. Walther, P. Reijnst, S. Jorde, Y. Schaub and J. Wendland (2010). "Candida albicans Vrp1 is required for polarized morphogenesis and interacts with Wal1 and Myo5." Microbiology 156(Pt 10): 2962-2969.
12	Boysen, J. H., S. Fanning, J. Newberg, R. F. Murphy and A. P. Mitchell (2009). "Detection of protein-protein interactions through vesicle targeting." Genetics 182(1): 33-39.
13	Burrack, L. S., S. E. Applen Clancey, J. M. Chacón, M. K. Gardner and J. Berman (2013). "Monopolin recruits condensin to organize centromere DNA and repetitive DNA sequences." Molecular Biology of the Cell 24(18): 2807-2819.
14	Caballero-Lima, D. and P. E. Sudbery (2014). "In Candida albicans, phosphorylation of Exo84 by Cdk1-Hgc1 is necessary for efficient hyphal extension." Molecular Biology of the Cell 25(7): 1097-1110.
15	Calderón-Noreña, D. M., A. González-Novo, S. Orellana-Muñoz, P. Gutiérrez-Escribano, Y. Arnáiz-Pita, E. Dueñas-Santero, M. B. Suárez, M. E. Bougnoux, F. Del Rey, G. Sherlock, C. d'Enfert, J. Correa-Bordes and C. R. de Aldana (2015). "A single nucleotide polymorphism uncovers a novel function for the transcription factor Ace2 during Candida albicans hyphal development." PLoS Genet 11(4): e100515…
16	Cao, F., S. Lane, P. P. Raniga, Y. Lu, Z. Zhou, K. Ramon, J. Chen and H. Liu (2006). "The Flo8 Transcription Factor Is Essential for Hyphal Development and Virulence in Candida albicans." Molecular Biology of the Cell 17(1): 295-307.
17	Caplan, T., E. J. Polvi, J. L. Xie, S. Buckhalter, M. D. Leach, N. Robbins and L. E. Cowen (2018). "Functional Genomic Screening Reveals Core Modulators of Echinocandin Stress Responses in Candida albicans." Cell Rep 23(8): 2292-2298.
18	Cassola, A., M. Parrot, S. Silberstein, B. B. Magee, S. Passeron, L. Giasson and M. L. Cantore (2004). "Candida albicans Lacking the Gene Encoding the Regulatory Subunit of Protein Kinase A Displays a Defect in Hyphal Formation and an Altered Localization of the Catalytic Subunit." Eukaryotic Cell 3(1): 190-199.
19	Chen, C. and S. M. Noble (2012). "Post-transcriptional regulation of the Sef1 transcription factor controls the virulence of Candida albicans in its mammalian host." PLoS Pathog 8(11): e1002956.
20	Cho, T., M. Toyoda, M. Sudoh, Y. Nakashima, R. A. Calderone and H. Kaminishi (2003). "Isolation and sequencing of the Candida albicans MSI3, a putative novel member of the HSP70 family." Yeast 20(2): 149-156.
21	Correia, I., E. Román, D. Prieto, B. Eisman and J. Pla (2016). "Complementary roles of the Cek1 and Cek2 MAP kinases in Candida albicans cell-wall biogenesis." Future Microbiology 11(1): 51-67.
22	Corvey, C., P. Koetter, T. Beckhaus, J. Hack, S. Hofmann, M. Hampel, T. Stein, M. Karas and K. D. Entian (2005). "Carbon Source-dependent assembly of the Snf1p kinase complex in Candida albicans." J Biol Chem 280(27): 25323-25330.
23	Côte, P., T. Sulea, D. Dignard, C. Wu and M. Whiteway (2011). "Evolutionary Reshaping of Fungal Mating Pathway Scaffold Proteins." mBio 2(1): e00230-00210.
24	Court, H. and P. Sudbery (2007). "Regulation of Cdc42 GTPase Activity in the Formation of Hyphae in Candida albicans." Molecular Biology of the Cell 18(1): 265-281.
25	Cutfield, S. M., E. J. Dodson, B. F. Anderson, P. C. E. Moody, C. J. Marshall, P. A. Sullivan and J. F. Cutfield (1995). "The crystal structure of a major secreted aspartic proteinase from Candida albicans in complexes with two inhibitors." Structure 3(11): 1261-1271.
26	Diezmann, S., M. D. Leach and L. E. Cowen (2015). "Functional Divergence of Hsp90 Genetic Interactions in Biofilm and Planktonic Cellular States." PLoS One 10(9): e0137947.
27	Doedt, T., S. Krishnamurthy, D. P. Bockmühl, B. Tebarth, C. Stempel, C. L. Russell, A. J. P. Brown and J. F. Ernst (2004). "APSES proteins regulate morphogenesis and metabolism in Candida albicans." Molecular biology of the cell 15(7): 3167-3180.
28	Dostal, J., J. Brynda, J. Blaha, S. Machacek, O. Heidingsfeld and I. Pichova (2018). "Crystal structure of carbonic anhydrase CaNce103p from the pathogenic yeast Candida albicans." BMC Struct Biol 18(1): 14.
29	Echt, S., S. Bauer, S. Steinbacher, R. Huber, A. Bacher and M. Fischer (2004). "Potential anti-infective targets in pathogenic yeasts: structure and properties of 3,4-dihydroxy-2-butanone 4-phosphate synthase of Candida albicans." J Mol Biol 341(4): 1085-1096.
30	Eck, R., M. Nguyen, J. Gunther, W. Kunkel and P. F. Zipfel (2005). "The phosphatidylinositol 3-kinase Vps34p of the human pathogenic yeast Candida albicans is a multifunctional protein that interacts with the putative vacuolar H+ -ATPase subunit Vma7p." Int J Med Microbiol 295(1): 57-66.
31	Fang, H. M. and Y. Wang (2006). "RA domain-mediated interaction of Cdc35 with Ras1 is essential for increasing cellular cAMP level for Candida albicans hyphal development." Mol Microbiol 61(2): 484-496.
32	Feng, J., Y. Duan, Y. Qin, W. Sun, Z. Zhuang, D. Zhu and L. Jiang (2017). "The N-terminal pY33XL motif of CaPsy2 is critical for the function of protein phosphatase 4 in CaRad53 deactivation, DNA damage-induced filamentation and virulence in Candida albicans." Int J Med Microbiol 307(8): 471-480.
33	Feng, J., Y. Duan, W. Sun, Y. Qin, Z. Zhuang, D. Zhu, X. Sun and L. Jiang (2016). "CaTip41 regulates protein phosphatase 2A activity, CaRad53 deactivation and the recovery of DNA damage-induced filamentation to yeast form in Candida albicans." FEMS Yeast Res 16(2): fow009.
34	Gao, J., H. Wang, A. H. Wong, G. Zeng, Z. Huang, Y. Wang, J. Sang and Y. Wang (2014). "Regulation of Rfa2 phosphorylation in response to genotoxic stress in Candida albicans." Mol Microbiol 94(1): 141-155.
35	Garcia, M. D., S. M. H. Chua, Y. S. Low, Y. T. Lee, K. Agnew-Francis, J. G. Wang, A. Nouwens, T. Lonhienne, C. M. Williams, J. A. Fraser and L. W. Guddat (2018). "Commercial AHAS-inhibiting herbicides are promising drug leads for the treatment of human fungal pathogenic infections." Proc Natl Acad Sci U S A 115(41): E9649-E9658.
36	Giusani, A. D., M. Vinces and C. A. Kumamoto (2002). "Invasive filamentous growth of Candida albicans is promoted by Czf1p-dependent relief of Efg1p-mediated repression." Genetics 160(4): 1749-1753.
37	Gkourtsa, A., J. van den Burg, K. Strijbis, T. Avula, S. Bijvoets, D. Timm, F. Hochstenbach and B. Distel (2015). "Identification and characterization of Rvs162/Rvs167-3, a novel N-BAR heterodimer in the human fungal pathogen Candida albicans." Eukaryot Cell 14(2): 182-193.
38	Gong, Y., Y. Kakihara, N. Krogan, J. Greenblatt, A. Emili, Z. Zhang and W. A. Houry (2009). "An atlas of chaperone-protein interactions in Saccharomyces cerevisiae: implications to protein folding pathways in the cell." Molecular systems biology 5: 275-275.
39	González-Novo, A., J. Correa-Bordes, L. Labrador, M. Sánchez, C. R. Vázquez de Aldana and J. Jiménez (2008). "Sep7 Is Essential to Modify Septin Ring Dynamics and Inhibit Cell Separation during Candida albicans Hyphal Growth." Molecular Biology of the Cell 19(4): 1509-1518.
40	Greig, J. A., I. M. Sudbery, J. P. Richardson, J. R. Naglik, Y. Wang and P. E. Sudbery (2015). "Cell cycle-independent phospho-regulation of Fkh2 during hyphal growth regulates Candida albicans pathogenesis." PLoS Pathog 11(1): e1004630.
41	Guan, G., L. Tao, H. Yue, W. Liang, J. Gong, J. Bing, Q. Zheng, A. O. Veri, S. Fan, N. Robbins, L. E. Cowen and G. Huang (2019). "Environment-induced same-sex mating in the yeast Candida albicans through the Hsf1-Hsp90 pathway." PLoS Biol 17(3): e2006966.
42	Guan, G., H. Wang, W. Liang, C. Cao, L. Tao, S. Naseem, J. B. Konopka, Y. Wang and G. Huang (2015). "The mitochondrial protein Mcu1 plays important roles in carbon source utilization, filamentation, and virulence in Candida albicans." Fungal Genet Biol 81: 150-159.
43	Guo, P. P., J. Y. Yong, Y. M. Wang and C. R. Li (2016). "Sec15 links bud site selection to polarised cell growth and exocytosis in Candida albicans." Sci Rep 6: 26464.
44	Gutiérrez-Escribano, P., A. González-Novo, M. B. Suárez, C.-R. Li, Y. Wang, C. R. V. de Aldana and J. Correa-Bordes (2011). "CDK-dependent phosphorylation of Mob2 is essential for hyphal development in Candida albicans." Molecular Biology of the Cell 22(14): 2458-2469.
45	Gutierrez-Escribano, P., U. Zeidler, M. B. Suarez, S. Bachellier-Bassi, A. Clemente-Blanco, J. Bonhomme, C. R. Vazquez de Aldana, C. d'Enfert and J. Correa-Bordes (2012). "The NDR/LATS kinase Cbk1 controls the activity of the transcriptional regulator Bcr1 during biofilm formation in Candida albicans." PLoS Pathog 8(5): e1002683.
46	Han, Q., C. Pan, Y. Wang, N. Wang, Y. Wang and J. Sang (2019). "The PP2A regulatory subunits, Cdc55 and Rts1, play distinct roles in Candida albicans’ growth, morphogenesis, and virulence." Fungal Genetics and Biology 131: 103240.
47	Hast, M. A. and L. S. Beese (2008). "Structure of protein geranylgeranyltransferase-I from the human pathogen Candida albicans complexed with a lipid substrate." J Biol Chem 283(46): 31933-31940.
48	Hong, H., Y. Cai, S. Zhang, H. Ding, H. Wang and A. Han (2017). "Molecular Basis of Substrate Specific Acetylation by N-Terminal Acetyltransferase NatB." Structure 25(4): 641-649 e643.
49	Hope, H., C. Schmauch, R. A. Arkowitz and M. Bassilana (2010). "The Candida albicans ELMO homologue functions together with Rac1 and Dck1, upstream of the MAP Kinase Cek1, in invasive filamentous growth." Mol Microbiol 76(6): 1572-1590.
50	Hoppen, J., M. Dietz, G. Warsow, R. Rohde and H.-J. Schüller (2007). "Ribosomal protein genes in the yeast Candida albicans may be activated by a heterodimeric transcription factor related to Ino2 and Ino4 from S. cerevisiae." Molecular Genetics and Genomics 278(3): 317-330.
51	Huang, Z.-X., H. Wang, Y.-M. Wang and Y. Wang (2014). "Novel Mechanism Coupling Cyclic AMP-Protein Kinase A Signaling and Golgi Trafficking via Gyp1 Phosphorylation in Polarized Growth." Eukaryotic Cell 13(12): 1548-1556.
52	Huang, Z. X., P. Zhao, G. S. Zeng, Y. M. Wang, I. Sudbery and Y. Wang (2014). "Phosphoregulation of Nap1 plays a role in septin ring dynamics and morphogenesis in Candida albicans." MBio 5(1): e00915-00913.
53	Jain, P., S. C. Sethi, V. A. Pratyusha, P. Garai, N. Naqvi, S. Singh, K. Pawar, N. Puri and S. S. Komath (2018). "Ras signaling activates glycosylphosphatidylinositol (GPI) anchor biosynthesis via the GPI-N-acetylglucosaminyltransferase (GPI-GnT) in Candida albicans." J Biol Chem 293(31): 12222-12238.
54	Jezewski, S., M. von der Heide, S. Poltermann, A. Härtl, W. Künkel, P. F. Zipfel and R. Eck (2007). "Role of the Vps34p-interacting protein Ade5,7p in hyphal growth and virulence of Candida albicans." Microbiology 153(Pt 7): 2351-2362.
55	Jung, A., J. S. Yun, S. Kim, S. R. Kim, M. Shin, D. H. Cho, K. S. Choi and J. H. Chang (2019). "Crystal Structure of Histidine Triad Nucleotide-Binding Protein from the Pathogenic Fungus Candida albicans." Mol Cells 42(1): 56-66.
56	Kaneko, A., T. Umeyama, N. Hanaoka, B. C. Monk, Y. Uehara and M. Niimi (2004). "Tandem affinity purification of the Candida albicans septin protein complex." Yeast 21(12): 1025-1033.
57	Kaneko, A., T. Umeyama, Y. Utena-Abe, S. Yamagoe, M. Niimi and Y. Uehara (2006). "Tcc1p, a novel protein containing the tetratricopeptide repeat motif, interacts with Tup1p to regulate morphological transition and virulence in Candida albicans." Eukaryot Cell 5(11): 1894-1905.
58	Kaneva, I. N., I. M. Sudbery, M. J. Dickman and P. E. Sudbery (2019). "Proteins that physically interact with the phosphatase Cdc14 in Candida albicans have diverse roles in the cell cycle." Sci Rep 9(1): 6258.
59	Kiliszek, A., W. Rypniewski, K. Rzad, S. Milewski and I. Gabriel (2019). "Crystal structures of aminotransferases Aro8 and Aro9 from Candida albicans and structural insights into their properties." J Struct Biol 205(3): 26-33.
60	Kondoh, O., Y. Tachibana, Y. Ohya, M. Arisawa and T. Watanabe (1997). "Cloning of the RHO1 gene from Candida albicans and its regulation of beta-1,3-glucan synthesis." Journal of Bacteriology 179(24): 7734.
61	Kos, I., M. J. Patterson, S. Znaidi, D. Kaloriti, A. da Silva Dantas, C. M. Herrero-de-Dios, C. d'Enfert, A. J. P. Brown and J. Quinn (2016). "Mechanisms Underlying the Delayed Activation of the Cap1 Transcription Factor in Candida albicans following Combinatorial Oxidative and Cationic Stress Important for Phagocytic Potency." mBio 7(2): e00331-e00331.
62	Lai, R.-Y., S. Huang, M. K. Fenwick, A. Hazra, Y. Zhang, K. Rajashankar, B. Philmus, C. Kinsland, J. M. Sanders, S. E. Ealick and T. P. Begley (2012). "Thiamin pyrimidine biosynthesis in Candida albicans : a remarkable reaction between histidine and pyridoxal phosphate." Journal of the American Chemical Society 134(22): 9157-9159.
63	Lai, W.-C., T.-w. Chang, C. H. Wu, S.-Y. Yang, T.-L. Lee, W. C. Li, T. Chien, Y.-C. Cheng and J.-C. Shieh (2016). "Candida albicans Dbf4-dependent Cdc7 kinase plays a novel role in the inhibition of hyphal development." Scientific Reports 6: 33716.
64	Lamarre, C., J. D. LeMay, N. Deslauriers and Y. Bourbonnais (2001). "Candida albicans expresses an unusual cytoplasmic manganese-containing superoxide dismutase (SOD3 gene product) upon the entry and during the stationary phase." J Biol Chem 276(47): 43784-43791.
65	Lavoie, H., H. Hogues, J. Mallick, A. Sellam, A. Nantel and M. Whiteway (2010). "Evolutionary tinkering with conserved components of a transcriptional regulatory network." PLoS Biol 8(3): e1000329.
66	Lavoie, H., A. Sellam, C. Askew, A. Nantel and M. Whiteway (2008). "A toolbox for epitope-tagging and genome-wide location analysis in Candida albicans." BMC Genomics 9: 578.
67	Leach, M. D., S. Budge, L. Walker, C. Munro, L. E. Cowen and A. J. Brown (2012). "Hsp90 orchestrates transcriptional regulation by Hsf1 and cell wall remodelling by MAPK signalling during thermal adaptation in a pathogenic yeast." PLoS Pathog 8(12): e1003069.
68	Lee, H. J., J. M. Kim, W. K. Kang, H. Yang and J. Y. Kim (2015). "The NDR Kinase Cbk1 Downregulates the Transcriptional Repressor Nrg1 through the mRNA-Binding Protein Ssd1 in Candida albicans." Eukaryot Cell 14(7): 671-683.
69	Lee, J. E., J. H. Oh, M. Ku, J. Kim, J. S. Lee and S. O. Kang (2015). "Ssn6 has dual roles in Candida albicans filament development through the interaction with Rpd31." FEBS Lett 589(4): 513-520.
70	Legrand, M., S. Bachellier-Bassi, K. K. Lee, Y. Chaudhari, H. Tournu, L. Arbogast, H. Boyer, M. Chauvel, V. Cabral, C. Maufrais, A. Nesseir, I. Maslanka, E. Permal, T. Rossignol, L. A. Walker, U. Zeidler, S. Znaidi, F. Schoeters, C. Majgier, R. A. Julien, L. Ma, M. Tichit, C. Bouchier, P. V. Dijck, C. A. Munro and C. d'Enfert (2018). "Generating genomic platforms to study Candida albicans pathoge…
71	Li, C.-R., Y.-M. Wang and Y. Wang (2008). "The IQGAP Iqg1 is a regulatory target of CDK for cytokinesis in Candida albicans." The EMBO Journal 27(22): 2998-3010.
72	Li, C. R., J. Y. Au Yong, Y. M. Wang and Y. Wang (2012). "CDK regulates septin organization through cell-cycle-dependent phosphorylation of the Nim1-related kinase Gin4." J Cell Sci 125(Pt 10): 2533-2543.
73	Li, C. R., R. T. Lee, Y. M. Wang, X. D. Zheng and Y. Wang (2007). "Candida albicans hyphal morphogenesis occurs in Sec3p-independent and Sec3p-dependent phases separated by septin ring formation." J Cell Sci 120(Pt 11): 1898-1907.
74	Li, X., N. Robbins, T. R. O'Meara and L. E. Cowen (2017). "Extensive functional redundancy in the regulation of Candida albicans drug resistance and morphogenesis by lysine deacetylases Hos2, Hda1, Rpd3 and Rpd31." Mol Microbiol 103(4): 635-656.
75	Li, X. S., J. N. Sun, K. Okamoto-Shibayama and M. Edgerton (2006). "Candida albicans cell wall ssa proteins bind and facilitate import of salivary histatin 5 required for toxicity." J Biol Chem 281(32): 22453-22463.
76	Liu, Q., Q. Han, N. Wang, G. Yao, G. Zeng, Y. Wang, Z. Huang, J. Sang and Y. Wang (2016). "Tpd3-Pph21 phosphatase plays a direct role in Sep7 dephosphorylation in Candida albicans." Mol Microbiol 101(1): 109-121.
77	Lu, Y., C. Su, X. Mao, P. P. Raniga, H. Liu and J. Chen (2008). "Efg1-mediated Recruitment of NuA4 to Promoters Is Required for Hypha-specific Swi/Snf Binding and Activation in Candida albicans." Molecular Biology of the Cell 19(10): 4260-4272.
78	Mallick, J. and M. Whiteway (2013). "The evolutionary rewiring of the ribosomal protein transcription pathway modifies the interaction of transcription factor heteromer Ifh1-Fhl1 (interacts with forkhead 1-forkhead-like 1) with the DNA-binding specificity element." J Biol Chem 288(24): 17508-17519.
79	Mamouei, Z., G. Zeng, Y. M. Wang and Y. Wang (2017). "Candida albicans possess a highly versatile and dynamic high-affinity iron transport system important for its commensal-pathogenic lifestyle." Mol Microbiol 106(6): 986-998.
80	Mao, X., F. Cao, X. Nie, H. Liu and J. Chen (2006). "The Swi/Snf chromatin remodeling complex is essential for hyphal development in Candida albicans." FEBS Lett 580(11): 2615-2622.
81	Mazur, P., E. Register, C. A. Bonfiglio, X. Yuan, M. B. Kurtz, J. M. Williamson and R. Kelly (1999). "Purification of geranylgeranyltransferase I from Candida albicans and cloning of the CaRAM2 and CaCDC43 genes encoding its subunits." Microbiology 145(5): 1123-1135.
82	Miao, Y., J. L. Tenor, D. L. Toffaletti, S. A. Maskarinec, J. Liu, R. E. Lee, J. R. Perfect and R. G. Brennan (2017). "Structural and In Vivo Studies on Trehalose-6-Phosphate Synthase from Pathogenic Fungi Provide Insights into Its Catalytic Mechanism, Biological Necessity, and Potential for Novel Antifungal Drug Design." mBio 8(4): e00643-00617.
83	Miwa, T., Y. Takagi, M. Shinozaki, C. W. Yun, W. A. Schell, J. R. Perfect, H. Kumagai and H. Tamaki (2004). "Gpr1, a putative G-protein-coupled receptor, regulates morphogenesis and hypha formation in the pathogenic fungus Candida albicans." Eukaryot Cell 3(4): 919-931.
84	Morgunova, E., S. Saller, I. Haase, M. Cushman, A. Bacher, M. Fischer and R. Ladenstein (2007). "Lumazine synthase from Candida albicans as an anti-fungal target enzyme: structural and biochemical basis for drug design." J Biol Chem 282(23): 17231-17241.
85	Nakamura, A., T. Nemoto, I. U. Heinemann, K. Yamashita, T. Sonoda, K. Komoda, I. Tanaka, D. Soll and M. Yao (2013). "Structural basis of reverse nucleotide polymerization." Proc Natl Acad Sci U S A 110(52): 20970-20975.
86	Nasser, L., Z. Weissman, M. Pinsky, H. Amartely, H. Dvir and D. Kornitzer (2016). "Structural basis of haem-iron acquisition by fungal pathogens." Nat Microbiol 1(11): 16156.
87	Ni, J., X. Chen, T. Yang and J. Chen (2002). "Construction of Candida albicans Two-hybrid Library and Screening for Proteins Interacting with Crk1." Sheng Wu Hua Xue Yu Sheng Wu Wu Li Xue Bao (Shanghai) 33(2): 184-202.
88	Ni, J., Y. Gao, H. Liu and J. Chen (2004). "Candida albicans Cdc37 interacts with the Crk1 kinase and is required for Crk1 production." FEBS Letters 561(1-3): 223-230.
89	Noffz, C. S., V. Liedschulte, K. Lengeler and J. F. Ernst (2008). "Functional mapping of the Candida albicans Efg1 regulator." Eukaryot Cell 7(5): 881-893.
90	Ofir, A., K. Hofmann, E. Weindling, T. Gildor, K. S. Barker, P. D. Rogers and D. Kornitzer (2012). "Role of a Candida albicans Nrm1/Whi5 homologue in cell cycle gene expression and DNA replication stress response." Mol Microbiol 84(4): 778-794.
91	Ofir, A. and D. Kornitzer (2010). "Candida albicans cyclin Clb4 carries S-phase cyclin activity." Eukaryot Cell 9(9): 1311-1319.
92	O’Meara, T.R., O’Meara, M.J., Polvi, E.J., Pourhaghighi, M.R., Liston, S.D., Lin, Z.-Y., et al. (2019). "Global proteomic analyses define an environmentally contingent Hsp90 interactome and reveal chaperone-dependent regulation of stress granule proteins and the R2TP complex in a fungal pathogen". PLOS Biology 17(7), e3000358. doi: 10.1371/journal.pbio.3000358.
93	Palzer, S., Y. Bantel, F. Kazenwadel, M. Berg, S. Rupp and K. Sohn (2013). "An Expanded Genetic Code in Candida albicans To Study Protein-Protein Interactions In Vivo." Eukaryotic Cell 12(6): 816-827.
94	Petrenyi, K., C. Molero, Z. Konya, F. Erdodi, J. Arino and V. Dombradi (2016). "Analysis of Two Putative Candida albicans Phosphopantothenoylcysteine Decarboxylase / Protein Phosphatase Z Regulatory Subunits Reveals an Unexpected Distribution of Functional Roles." PLoS One 11(8): e0160965.
95	Petrovska, I. and C. A. Kumamoto (2012). "Functional Importance of the DNA Binding Activity of Candida albicans Czf1p." PLoS ONE 7(6): e39624.
96	Raczynska, J., J. Olchowy, P. V. Konariev, D. I. Svergun, S. Milewski and W. Rypniewski (2007). "The crystal and solution studies of glucosamine-6-phosphate synthase from Candida albicans." J Mol Biol 372(3): 672-688.
97	Rao, K. H., S. Ghosh and A. Datta (2016). "Env7p Associates with the Golgin Protein Imh1 at the trans-Golgi Network in Candida albicans." mSphere 1(4).
98	Rocha, R., P. J. Pereira, M. A. Santos and S. Macedo-Ribeiro (2011). "Unveiling the structural basis for translational ambiguity tolerance in a human fungal pathogen." Proc Natl Acad Sci U S A 108(34): 14091-14096.
99	Ryan, O., R. S. Shapiro, C. F. Kurat, D. Mayhew, A. Baryshnikova, B. Chin, Z.-Y. Lin, M. J. Cox, F. Vizeacoumar, D. Cheung, S. Bahr, K. Tsui, F. Tebbji, A. Sellam, F. Istel, T. Schwarzmüller, T. B. Reynolds, K. Kuchler, D. K. Gifford, M. Whiteway, G. Giaever, C. Nislow, M. Costanzo, A.-C. Gingras, R. D. Mitra, B. Andrews, G. R. Fink, L. E. Cowen and C. Boone (2012). "Global Gene Deletion Analysis…
100	Santini, S., V. Monchois, N. Mouz, C. Sigoillot, T. Rousselle, J. M. Claverie and C. Abergel (2008). "Structural characterization of CA1462, the Candida albicans thiamine pyrophosphokinase." BMC Struct Biol 8: 33.
101	Saputo, S., K. L. Norman, T. Murante, B. N. Horton, L. Diaz Jde, L. DiDone, J. Colquhoun, J. W. Schroeder, L. A. Simmons, A. Kumar and D. J. Krysan (2016). "Complex Haploinsufficiency-Based Genetic Analysis of the NDR/Lats Kinase Cbk1 Provides Insight into Its Multiple Functions in Candida albicans." Genetics 203(3): 1217-1233.
102	Schoeters, F., C. A. Munro, C. d’Enfert and P. Van Dijck (2018). "A High-Throughput Candida albicans Two-Hybrid System." mSphere 3(4): e00391-00318.
103	Sellam, A., J. Chaillot, J. Mallick, F. Tebbji, J. Richard Albert, M. A. Cook and M. Tyers (2019). "The p38/HOG stress-activated protein kinase network couples growth to division in Candida albicans." PLoS Genet 15(3): e1008052.
104	Senay, C., P. Ferrari, C. Rocher, K. J. Rieger, J. Winter, D. Platel and Y. Bourne (2003). "The Mtr2-Mex67 NTF2-like domain complex. Structural insights into a dual role of Mtr2 for yeast nuclear export." J Biol Chem 278(48): 48395-48403.
105	Senn, H., R. S. Shapiro and L. E. Cowen (2012). "Cdc28 provides a molecular link between Hsp90, morphogenesis, and cell cycle progression in Candida albicans." Molecular Biology of the Cell 23(2): 268-283.
106	Shapiro, R. S., A. K. Zaas, M. Betancourt-Quiroz, J. R. Perfect and L. E. Cowen (2012). "The Hsp90 co-chaperone Sgt1 governs Candida albicans morphogenesis and drug resistance." PLoS One 7(9): e44734.
107	Sheng, Y., T. A. Stich, K. Barnese, E. B. Gralla, D. Cascio, R. D. Britt, D. E. Cabelli and J. S. Valentine (2011). "Comparison of two yeast MnSODs: mitochondrial Saccharomyces cerevisiae versus cytosolic Candida albicans." J Am Chem Soc 133(51): 20878-20889.
108	Sheng, Y., Durazo, A., Schumacher, M., Gralla, E.B., Cascio, D., Cabelli, D.E., et al. (2013). "Tetramerization reinforces the dimer interface of MnSOD". PLoS One 8(5), e62446. doi: 10.1371/journal.pone.0062446.
109	Simon, E., T. Gildor and D. Kornitzer (2013). "Phosphorylation of the cyclin CaPcl5 modulates both cyclin stability and specific recognition of the substrate." J Mol Biol 425(17): 3151-3165.
110	Singh, R. P., H. K. Prasad, I. Sinha, N. Agarwal and K. Natarajan (2011). "Cap2-HAP complex is a critical transcriptional regulator that has dual but contrasting roles in regulation of iron homeostasis in Candida albicans." J Biol Chem 286(28): 25154-25170.
111	Singh, S. D., N. Robbins, A. K. Zaas, W. A. Schell, J. R. Perfect and L. E. Cowen (2009). "Hsp90 governs echinocandin resistance in the pathogenic yeast Candida albicans via calcineurin." PLoS Pathog 5(7): e1000532.
112	Singh, S. P., V. Kukshal and R. Galletto (2019). "A stable tetramer is not the only oligomeric state that mitochondrial single-stranded DNA binding proteins can adopt." J Biol Chem 294(11): 4137-4144.
113	Sinha, I., Y. M. Wang, R. Philp, C. R. Li, W. H. Yap and Y. Wang (2007). "Cyclin-dependent kinases control septin phosphorylation in Candida albicans hyphal development." Dev Cell 13(3): 421-432.
114	Sinha, K. and G. S. Rule (2017). "The Structure of Thymidylate Kinase from Candida albicans Reveals a Unique Structural Element." Biochemistry 56(33): 4360-4370.
115	Song, Y., S. A. Cheon, K. E. Lee, S.-Y. Lee, B.-K. Lee, D.-B. Oh, H. A. Kang and J.-Y. Kim (2008). "Role of the RAM Network in Cell Polarity and Hyphal Morphogenesis in Candida albicans." Molecular Biology of the Cell 19(12): 5456-5477.
116	Song, Y. and J.-Y. Kim (2006). "Role of CaBud6p in the Polarized Growth of Candida albicans." Journal of Microbiology 44(3).
117	Stynen, B., P. Van Dijck and H. Tournu (2010). "A CUG codon adapted two-hybrid system for the pathogenic fungus Candida albicans." Nucleic Acids Res 38(19): e184.
118	Su, C., Y. Li, Y. Lu and J. Chen (2009). "Mss11, a transcriptional activator, is required for hyphal development in Candida albicans." Eukaryot Cell 8(11): 1780-1791.
119	Su, Z., M. J. Osborne, P. Xu, X. Xu, Y. Li and F. Ni (2005). "A Bivalent Dissectional Analysis of the High-Affinity Interactions between Cdc42 and the Cdc42/Rac Interactive Binding Domains of Signaling Kinases in Candida albicans." Biochemistry 44(50): 16461-16474.
120	Subotić, A., E. Swinnen, L. Demuyser, H. De Keersmaecker, H. Mizuno, H. Tournu and P. Van Dijck (2017). "A Bimolecular Fluorescence Complementation Tool for Identification of Protein-Protein Interactions in Candida albicans." G3 (Bethesda) 7(10): 3509-3520.
121	Tebbji, F., Y. Chen, J. Richard Albert, K. T. Gunsalus, C. A. Kumamoto, A. Nantel, A. Sellam and M. Whiteway (2014). "A functional portrait of Med7 and the mediator complex in Candida albicans." PLoS Genet 10(11): e1004770.
122	Tebbji, F., Y. Chen, A. Sellam and M. Whiteway (2017). "The Genomic Landscape of the Fungus-Specific SWI/SNF Complex Subunit, Snf6, in Candida albicans." mSphere 2(6).
123	Tonthat, N. K., P. R. Juvvadi, H. Zhang, S. C. Lee, R. Venters, L. Spicer, W. J. Steinbach, J. Heitman and M. A. Schumacher (2016). "Structures of Pathogenic Fungal FKBP12s Reveal Possible Self-Catalysis Function." MBio 7(2): e00492-00416.
124	Trapani, S., G. Schoehn, J. Navaza and C. Abergel (2010). "Macromolecular crystal data phased by negative-stained electron-microscopy reconstructions." Acta Crystallogr D Biol Crystallogr 66(Pt 5): 514-521.
125	Tseng, T. L., W. C. Lai, T. Jian, C. Li, H. F. Sun, T. D. Way and J. C. Shieh (2010). "Affinity purification of Candida albicans CaCdc4-associated proteins reveals the presence of novel proteins involved in morphogenesis." Biochem Biophys Res Commun 395(1): 152-157.
126	van den Berg, B., A. Chembath, D. Jefferies, A. Basle, S. Khalid and J. C. Rutherford (2016). "Structural basis for Mep2 ammonium transceptor activation by phosphorylation." Nature Communications 7: 11337.
127	van Wijlick, L., M. Swidergall, P. Brandt and J. F. Ernst (2016). "Candida albicans responds to glycostructure damage by Ace2-mediated feedback regulation of Cek1 signaling." Mol Microbiol 102(5): 827-849.
128	Wang, A., P. P. Raniga, S. Lane, Y. Lu and H. Liu (2009). "Hyphal chain formation in Candida albicans: Cdc28-Hgc1 phosphorylation of Efg1 represses cell separation genes." Molecular and cellular biology 29(16): 4406-4416.
129	Wang, H., J. Gao, A. H. Wong, K. Hu, W. Li, Y. Wang and J. Sang (2013). "Rfa2 is specifically dephosphorylated by Pph3 in Candida albicans." Biochem J 449(3): 673-681.
130	Wang, H., Z. X. Huang, J. Y. Au Yong, H. Zou, G. Zeng, J. Gao, Y. Wang, A. H. Wong and Y. Wang (2016). "CDK phosphorylates the polarisome scaffold Spa2 to maintain its localization at the site of cell growth." Mol Microbiol 101(2): 250-264.
131	Wang, Y., T. Cui, C. Zhang, M. Yang, Y. Huang, W. Li, L. Zhang, C. Gao, Y. He, Y. Li, F. Huang, J. Zeng, C. Huang, Q. Yang, Y. Tian, C. Zhao, H. Chen, H. Zhang and Z.-G. He (2010). "Global Protein−Protein Interaction Network in the Human Pathogen Mycobacterium tuberculosis H37Rv." Journal of Proteome Research 9(12): 6665-6677.
132	Wang, Y., H. Zou, H. M. Fang and Y. Zhu (2010). "Linking cellular actin status with cAMP signaling in Candida albicans." Virulence 1(3): 202-205.
133	Weber, Y., R. K. Swoboda and J. F. Ernst (2002). "Sec20p-interacting proteins (Tip20p, Ufe1p) in the retrograde secretory pathway of the fungal pathogen Candida albicans." Mol Genet Genomics 268(4): 468-476.
134	Weston, S. A., R. Camble, J. Colls, G. Rosenbrock, I. Taylor, M. Egerton, A. D. Tucker, A. Tunnicliffe, A. Mistry, F. Mancia, E. de la Fortelle, J. Irwin, G. Bricogne and R. A. Pauptit (1998). "Crystal structure of the anti-fungal target N-myristoyl transferase." Nature Structural Biology 5(3): 213-221.
135	Whitesell, L., N. Robbins, D. S. Huang, C. A. McLellan, T. Shekhar-Guturja, E. V. LeBlanc, C. S. Nation, R. Hui, A. Hutchinson, C. Collins, S. Chatterjee, R. Trilles, J. L. Xie, D. J. Krysan, S. Lindquist, J. A. Porco, Jr., U. Tatu, L. E. Brown, J. Pizarro and L. E. Cowen (2019). "Structural basis for species-selective targeting of Hsp90 in a pathogenic fungus." Nat Commun 10(1): 402.
136	Whitlow, M., A. J. Howard, D. Stewart, K. D. Hardman, L. F. Kuyper, D. P. Baccanari, M. E. Fling and R. L. Tansik (1997). "X-ray Crystallographic Studies of Candida albicans Dihydrofolate Reductase: High resolution structures of the holoenzyme and an inhibited ternary complex." Journal of Biological Chemistry 272(48): 30289-30298.
137	Xie, J. L., I. Bohovych, E. O. Y. Wong, J. P. Lambert, A. C. Gingras, O. Khalimonchuk, L. E. Cowen and M. D. Leach (2017). "Ydj1 governs fungal morphogenesis and stress response, and facilitates mitochondrial protein import via Mas1 and Mas2." Microb Cell 4(10): 342-361.
138	Xie, J. L., L. Qin, Z. Miao, B. T. Grys, J. C. Diaz, K. Ting, J. R. Krieger, J. Tong, K. Tan, M. D. Leach, T. Ketela, M. F. Moran, D. J. Krysan, C. Boone, B. J. Andrews, A. Selmecki, K. Ho Wong, N. Robbins and L. E. Cowen (2017). "The Candida albicans transcription factor Cas5 couples stress responses, drug resistance and cell cycle regulation." Nat Commun 8(1): 499.
139	Xu, N., Y. J. Dong, Q. L. Yu, B. Zhang, M. Zhang, C. Jia, Y. L. Chen, B. Zhang, L. J. Xing and M. C. Li (2015). "Convergent Regulation of Candida albicans Aft2 and Czf1 in Invasive and Opaque Filamentation." J Cell Biochem 116(9): 1908-1918.
140	Xu, W. and A. P. Mitchell (2001). "Yeast PalA/AIP1/Alix homolog Rim20p associates with a PEST-like region and is required for its proteolytic cleavage." J Bacteriol 183(23): 6917-6923.
141	Yamada-Okabe, T., T. Mio, M. Matsui, Y. Kashima, M. Arisawa and H. Yamada-Okabe (1998). "Isolation and characterization of the Candida albicans gene for mRNA 5′-triphosphatase: association of mRNA 5′-triphosphatase and mRNA 5′-guanylyltransferase activities is essential for the function of mRNA 5′-capping enzyme in vivo." FEBS Letters 435(1): 49-54.
142	Yan, L., S. Sun, W. Wang, J. Shi, X. Hu, S. Wang, D. Su, Z. Rao, J. Hu and Z. Lou (2015). "Structures of the yeast dynamin-like GTPase Sey1p provide insight into homotypic ER fusion." J Cell Biol 210(6): 961-972.
143	Yan, M., X. Nie, H. Wang, N. Gao, H. Liu and J. Chen (2015). "SUMOylation of Wor1 by a novel SUMO E3 ligase controls cell fate in Candida albicans." Mol Microbiol 98(1): 69-89.
144	Yang, S. L., G. Zeng, F. Y. Chan, Y. M. Wang, D. Yang and Y. Wang (2018). "Sac7 and Rho1 regulate the white-to-opaque switching in Candida albicans." Sci Rep 8(1): 875.
145	Yao, G., J. Wan, Q. Liu, C. Mu, Y. Wang and J. Sang (2017). "Characterization of Pph3-mediated dephosphorylation of Rad53 during methyl methanesulfonate-induced DNA damage repair in Candida albicans." Biochem J 474(7): 1293-1306.
146	Yao, G., J. Wan, C. Mu, Q. Liu, Y. Wang and J. Sang (2016). "Sds22 participates in Glc7 mediated Rad53 dephosphorylation in MMS-induced DNA damage in Candida albicans." Fungal Genet Biol 93: 50-61.
147	Yi, S., N. Sahni, K. J. Daniels, K. L. Lu, G. Huang, A. M. Garnaas, C. Pujol, T. Srikantha and D. R. Soll (2011). "Utilization of the mating scaffold protein in the evolution of a new signal transduction pathway for biofilm development." MBio 2(1): e00237-00210.
148	Zeng, G., Y.-M. Wang and Y. Wang (2012). "Cdc28–Cln3 phosphorylation of Sla1 regulates actin patch dynamics in different modes of fungal growth." Molecular Biology of the Cell 23(17): 3485-3497.
149	Zhang, A., K. O. Petrov, E. R. Hyun, Z. Liu, S. A. Gerber and L. C. Myers (2012). "The Tlo proteins are stoichiometric components of Candida albicans mediator anchored via the Med3 subunit." Eukaryot Cell 11(7): 874-884.
150	Zhang, B., Q. Yu, Y. Wang, C. Xiao, J. Li, D. Huo, D. Zhang, C. Jia and M. Li (2016). "The Candida albicans fimbrin Sac6 regulates oxidative stress response (OSR) and morphogenesis at the transcriptional level." Biochim Biophys Acta 1863(9): 2255-2266.
151	Zheng, X., Y. Wang and Y. Wang (2004). "Hgc1, a novel hypha-specific G1 cyclin-related protein regulates Candida albicans hyphal morphogenesis." The EMBO Journal 23(8): 1845-1856.
152	Zheng, X.-D., R. T. H. Lee, Y.-M. Wang, Q.-S. Lin and Y. Wang (2007). "Phosphorylation of Rga2, a Cdc42 GAP, by CDK/Hgc1 is crucial for Candida albicans hyphal growth." The EMBO Journal 26(16): 3760-3769.
153	Znaidi, S., A. Nesseir, M. Chauvel, T. Rossignol and C. d'Enfert (2013). "A comprehensive functional portrait of two heat shock factor-type transcriptional regulators involved in Candida albicans morphogenesis and virulence." PLoS Pathog 9(8): e1003519.
154	Zou, H., H. M. Fang, Y. Zhu and Y. Wang (2010). "Candida albicans Cyr1, Cap1 and G-actin form a sensor/effector apparatus for activating cAMP synthesis in hyphal growth." Mol Microbiol 75(3): 579-591.

## Sheet: S2 PPIs shown in both organisms
	General info about interactions demonstrated both in C. albicans as S. Cerevisiae
	1° When no standard name was given in the BioGRID data but an alias was available in the C. albicans genome database then this alias was used
	2° purple colored cell means the interactions was demonstrated in both directions
	3° when the interaction was shown with multiple techniques in C. albicans , the cell is colored blue
	4° When the interactions was demonstrated only with 1 technique in S. cerevisiae the cell is colored red
	5° interactions were screened independently of the direction (e.g. bait - prey was also seen as prey - bait when looked for the same interactions in the S. Cerevisiae database
	6° all interactions were extracted from the BioGRID (https://thebiogrid.org)
194 PPIs from C. albicans detected with only 1 technique VS 88 PPIs from S. cerevisiae detected with only 1 technique
55 PPIs from C. albicans detected with 2 or more techniques VS 161 PPIs from S. cerevisiae detected with 2 or more techniques
*= interactions found with affinity-MS by Gong Y (2009) that were NOT submitted to the biogrid because they were not reciprocal interactions. We do count them here as detected interactions in S. cerevisiae, but are absent from the online BioGRID database
#interaction	C. albicans		S. cerevisiae orthologs		C. albicans			S. Cerevisiae ortholog
	Bait	Prey	bait	prey	Technique	Reference		Technique
1	ACE2	CBK1	ACE2	CBK1	Affinity Capture-Western	Calderon-Norena DM (2015)		Two-hybrid/Biochemical activity/Affinity capture-MS/
2	ACT1	SAC6	ACT1	SAC6	Affinity Capture-Western	Zhang B (2016)		Affinity capture-MS/reconstituted complex/co-purification/affinity capture-western
3	ARO8	ARO8	ARO8	ARO8	Co-crystal Structure	Kiliszek A (2019)		Co-crystal structure/Co-purification
4	ARO9	ARO9	ARO9	ARO9	Co-crystal Structure	Kiliszek A (2019)		Two-hybrid
5	BUD6	ACT1	BUD6	ACT1	Two-hybrid	Song Y (2006)		Two-hybrid/reconstituted complex
6	CBK1	MOB2	CBK1	MOB2	Two-hybrid	Song Y (2008)		Affinity capture-western/Affinity capture-MS/co-crustal structure/Two-hybrid
7	CDC11	CDC11	CDC11	CDC11	Affinity Capture-MS/Affinity Capture-MS	Kaneko A (2004)/Sinha I (2007)		FRET/co-purification/affinity capture-MS/affinity capture-western/two-hybrid/reconstituted complex
8	CDC14	GIN4	CDC14	GIN4	Affinity Capture-Western	Au Yong JY (2016)		Affinity capture-MS
9	CDC14	ACE2	CDC14	ACE2	Affinity Capture-MS	Kaneva IN (2019)		Affinity Capture-MS/affinity capture-capture
10	CDC14	CDC28	CDC14	CDC28	Affinity Capture-MS	Kaneva IN (2019)		Biochemical activity/two-hybrid
11	CDC14	CDC5	CDC14	CDC5	Affinity Capture-MS	Kaneva IN (2019)		Reconstituted Complex/biochemical activity/affinity capture-western
12	CDC14	CDH1	CDC14	CDH1	Affinity Capture-MS	Kaneva IN (2019)		Biochemical activity
13	CDC14	CR_05010W_A	CDC14	YEN1	Affinity Capture-MS	Kaneva IN (2019)		Affinity Capture-Western/biochemical activity
14	CDC14	IPL1	CDC14	IPL1	Affinity Capture-MS	Kaneva IN (2019)		Co-localization/affinity capture-MS
15	CDC14	IQG1	CDC14	IQG1	Affinity Capture-MS	Kaneva IN (2019)		Affinity capture-MS/biochemical assay
16	CDC14	ORC1	CDC14	ORC1	Affinity Capture-MS	Kaneva IN (2019)		Affinity capture-MS
17	CDC14	ORC2	CDC14	ORC2	Affinity Capture-MS	Kaneva IN (2019)		Biochemical Activity/affinity capture-western/two-hybrid
18	CDC14	ORC6	CDC14	ORC6	Affinity Capture-MS	Kaneva IN (2019)		Affinity Capture-Western/biochemical activity/two-hybrid
19	CDC14	MCR1	CDC14	MCR1	Affinity Capture-MS	Kaneva IN (2019)		Affinity Capture-MS
20	CDC14	CSM1	CDC14	CSM1	Affinity Capture-MS	Kaneva IN (2019)		Affinity Capture-MS/two-hybrid
21	CDC14	DBF2	CDC14	DBF2	Affinity Capture-MS	Kaneva IN (2019)		Co-localization/biochemical activity/affinity capture-MS
22	CDC14	RAD9	CDC14	RAD9	Affinity Capture-MS	Kaneva IN (2019)		Affinity Capture-MS
23	CDC14	C1_00570C_A	CDC14	SLI15	Affinity Capture-MS	Kaneva IN (2019)		Affinity Capture-Western/Reconstituted Complex/Affinity Capture-MS/two-hybrid/Co-localization
24	CDC14	SLD2	CDC14	SLD2	Affinity Capture-MS	Kaneva IN (2019)		Biochemical Activity
25	CDC14	C1_05380C_A	CDC14	RIF1	Affinity Capture-MS	Kaneva IN (2019)		Affinity Capture-MS
26	CDC14	CDC14	CDC14	CDC14	Affinity Capture-Western/affinity capture-MS	Kaneva IN (2019)		Affinity Capture-Western/Co-crystal Structure/Reconstituted Complex/Affinity Capture-MS
27	CDC28	EXO84	CDC28	EXO84	Biochemical Activity	Caballero-Lima D (2014)		Biochemical activity
28	CDC28	RGA2	CDC28	RGA2	Biochemical Activity	Zheng XD (2007)		Biochemical activity
29	CDC28	SLA1	CDC28	SLA1	Biochemical Activity	Zeng G (2012)		Biochemical activity
30	CDC28	FKH2	CDC28	FKH1	Biochemical Activity	Greig JA (2015)		Biochemical activity/reconstituted complex
31	CDC28	CDC6	CDC28	CDC6	Biochemical Activity	Ofir A (2010)		Affinity Capture-Western/biochemical activity/reconstituted complex
32	CDC37	STI1	CDC37	STI1	Two-hybrid	Ni J (2004)		reconstituted complex/affinity capture-western
33	CDC42	BEM3	CDC42	BEM3	Affinity Capture-Western	Zheng XD (2007)		Two-hyrbid
34	CDC42	CLA4	CDC42	CLA4	Protein-peptide	Su Z (2005)		FRET/Two- hybrid/affinity capture-wester/reconstituted complex
35	CDC42	RGA2	CDC42	RGA2	Affinity Capture-Western	Zheng XD (2007)		Two-hybrid
36	CDC42	CST20	CDC42	STE20	Protein-peptide	Su Z (2005)		Biochemical activity/reconstituted complex/Affinity capture-western/Two-hybrid
37	CDC55	PPH21	CDC55	PPH21	Affinity Capture-Western	Han (2019)		Affinity Capture-Western/Affinity Capture-MS/Reconstituted complex
38	CDC55	TPD3	CDC55	TPD3	Affinity Capture-Western	Han (2019)		Affinity Capture-Western/Affinity Capture-MS
39	CDC7	DBF4	CDC7	DBF4	Two-hybrid	Lai WC (2016)		Biochemical activity/reconstituted complex/Affinity capture-western/Two-hybrid/Affinity capture-MS/co-purification
40	CDC8	CDC8	CDC8	CDC8	Co-crystal Structure	Sinha K (2017)		Two-hybrid
41	CEK1	CPH1	FUS3	STE12	Candida Two-hybrid	Stynen B (2010)		Crystal structure/FRET/Two-hybrid/reconstituted complex/affinity capture-western/Biochemical activity
42	CLB2	CDC28	CLB2	CDC28	Affinity Capture-Western	Li CR (2008)		Affinity capture-MS/Biochemical activity/Affinity capture-western/reconstituted complex/co-purification
43	CRM1	CAP1	CRM1	YAP1	Affinity Capture-Western	Kos I (2016)		Two-hybrid/Affinity capture-MS
44	CSM1	SMC4	CSM1	SMC4	Co-localization	Burrack LS (2013)		Two-hybrid
45	CST5	CST5	STE5	STE5	Two-hybrid	Cote P (2011)		Affinity capture-western/Affinity capture-MS/Two-hybrid/reconstituted complex
46	CYR1	ACT1	CYR1	ACT1	Affinity Capture-MS/Affinity Capture-MS/Affinity Capture-Western/Affinity Capture-Western	Zou H (2010)/Wang Y (2010)/Wang Y (2010)/Zou H (2010)		Affinity Capture-MS
47	CYR1	HSP90	CYR1	HSC82	Affinity Capture-Western	Shapiro RS (2012)		Affinity capture-western
48	FTH1	FET3	FTH1	FET5	PCA	Mamouei Z (2017)		PCA/Affinity Capture-MS
49	FTR1	FET34	FTR1	FET3	PCA	Mamouei Z (2017)		PCA/two-hybrid/FRET
50	GIN4	CDC10	GIN4	CDC10	Affinity Capture-MS	Li CR (2012)		Affinity capture-MS/affinity capture-western
51	GIN4	CDC28	GIN4	CDC28	Affinity Capture-Western	Li CR (2012)		Biochemical activity/PCA/affinity capture-western
52	GIN4	CDC3	GIN4	CDC3	Affinity Capture-MS	Li CR (2012)		Affinity capture-western/Two-hybrid
53	GIN4	HSL1	GIN4	HSL1	Affinity Capture-MS	Li CR (2012)		affinity capture-MS/PCA
54	HNT1	HNT1	HNT1	HNT1	Co-crystal Structure	Jung A (2019)		Affinity capture-western/PCA
55	HSP90	HSP90	HSC82	HSC82	Co-crystal Structure/Affinity-MS	Whitesell L (2019)/O’Meara TR (2019)		Protein-peptide/FRET/Co-crystal structure/reconstituted complex
56	ILV2	ILV2	ILV2	ILV2	Co-crystal Structure	Garcia MD (2018)		Co-crystal structure
57	INP51	IRS4	INP51	TAX4	Reconstituted Complex/Two-hybrid	Badrane H (2008)/Badrane H (2008)		Affinity Capture-Western
58	LMO1	DCK1	LMO1	DCK1	Affinity Capture-Western	Hope H (2010)		Affinity capture-western/two-hybrid
59	MFG1	FLO8	MFG1	FLO8	Affinity Capture-MS	Ryan O (2012)		Affinity Capture-MS
60	MFG1	MSS11	MFG1	MSS11	Affinity Capture-MS	Ryan O (2012)		Affinity Capture-MS
61	MTR2	MEX67	MTR2	MEX67	Co-crystal Structure	Senay C (2003)		Affinity Capture-western/crystal structure/Affinity capture-MS/reconstituted complex
62	NCE103	NCE103	NCE103	NCE103	Co-crystal Structure/reconstituted complex	Dostal J (2018)		Co-crystal structure
63	NAG6	NAG6	SEY1	SEY1	Co-crystal Structure	Yan L (2015)		Affinity Capture-MS/PCA
64	PHO85	GCN4	PHO85	GCN4	Biochemical Activity	Simon E (2013)		Biochemical Activity
65	PHO85	PCL7	PHO85	PCL6	Candida Two-hybrid	Schoeters F (2018)		affinity capture-western/Affinity Capture-MS/Two-hybrid/reconstituted complex
66	PPH3	PSY4	PPH3	PSY4	Affinity Capture-Western/Two-hybrid	Gao J (2014)/Feng J (2017)		affinity capture-western/Affinity Capture-MS/Two-hybrid
67	PPH3	RAD53	PPH3	RAD53	Biochemical Activity	Yao G (2017)		Biochemical Activity
68	PPH3	RRD1	PPH3	RRD1	Affinity Capture-Western	Gao J (2014)		Reconstituted Complex
69	PPH3	TIP41	PPH3	TIP41	Affinity Capture-Western	Gao J (2014)		Two-hybrid
70	PPZ1	CAB3	PPZ1	CAB3	Reconstituted Complex/affinity capture-western	Petrenyi K (2016)		Affinity Capture-MS/PCA
71	PPZ1	HAL3	PPZ1	SIS2	Reconstituted Complex/affinity capture-western	Petrenyi K (2016)		affinity capture-western/Affinity Capture-MS/Two-hybrid/reconstituted complex/PCA
72	PSY2	RAD53	PSY2	RAD53	Affinity Capture-Western/Two-hybrid	Feng J (2017)		Two-hybrid
73	PSY2	PSY4	PSY2	PSY4	Affinity Capture-Western/Two-hybrid	Feng J (2017)		Two-hybrid/Affinity Capture-MS/Affinity Capture-western
74	RAD53	DBF4	RAD53	DBF4	Affinity Capture-Western	Yao G (2017)		affinity capture-western/Two-hybrid/reconstituted complex/Crystal structure/Biochemical activity
75	RAD53	DUN1	RAD53	DUN1	Affinity Capture-Western	Yao G (2017)		Protein-peptide/Affinity capture-MS/affinity capture-western/reconstituted complex/biochemical activity
76	RAM2	CDC43	RAM2	CDC43	Co-purification/Co-crystal Structure	Mazur P (1999)/Hast MA (2008)		affinity capture-western/Affinity Capture-MS/Two-hybrid/Co-purification
77	RDI1	CDC42	RDI1	CDC42	Affinity Capture-Western	Court H (2007)		Affinity Capture-Western/FRET/Two-hybrid
78	RFA2	RFA1	RFA2	RFA1	Affinity Capture-Western	Gao J (2014)		affinity capture-western/Affinity Capture-MS/Two-hybrid/reconstituted complex/Co-purification
79	RIB4	RIB4	RIB4	RIB4	Co-crystal Structure	Morgunova E (2007)		Two-hybrid
80	RIM1	RIM1	RIM1	RIM1	Reconstituted Complex	Singh SP(2019		Reconstituted Complex/co-crystal structure/co-fractionation
81	RIM101	RIM20	RIM101	RIM20	Two-hybrid	Xu W (2001)		Reconstituted Complex/Two-hybrid
82	RPP1A	RPP1A	RPP1A	RPP1A	Reconstituted Complex	Abramczyk D (2004)		affinity capture-western
83	RPP1A	RPP2B	RPP1A	RPP2B	Two-hybrid/Reconstituted Complex	Abramczyk D (2004)		Reconstituted Complex/Two-hybrid/Affinity capture-western
84	RPP1B	RPP1B	RPP1B	RPP1B	Reconstituted Complex	Abramczyk D (2004)		affinity capture-western
85	RPP1B	RPP2A	RPP1B	RPP2A	Two-hybrid/Reconstituted Complex	Abramczyk D (2004)		Two-hybrid/Affinity capture-western
86	RPP2A	RPP2A	RPP2A	RPP2A	Reconstituted Complex	Abramczyk D (2004)		Affinity capture-western
87	RPP2B	RPP2B	RPP2B	RPP2B	Reconstituted Complex	Abramczyk D (2004)		Affinity capture-western
88	RTS1	PPH21	CDC55	PPH21	Affinity Capture-Western	Han (2019)		Affinity Capture-Western/Affinity Capture-MS
89	RTS1	TPD3	CDC55	TPD3	Affinity Capture-Western	Han (2019)		Affinity Capture-Western/Affinity Capture-MS
90	RVS167	RVS167	RVS167	RVS167	Two-hybrid	Gkourtsa A et al (2015)		Affinity Capture-Western/Two-hybrid/PCA
91	SAC7	RHO1	SAC7	RHO1	Affinity Capture-Western	Yang SL (2018)		Reconstituted Complex/Two-hybrid/Affinity capture-western/PCA
92	SDS22	GLC7	SDS22	GLC7	Affinity Capture-Western	Yao G (2016)		Affinity Capture-MS/Two-hybridAffinity capture-western
93	SNF1	KIS2	SNF1	SIP1	Affinity Capture-MS/Two-hybrid	Corvey C (2005)		Affinity capture-western/Two-hybrid/reconstituted complex/affinity capture-MS
94	SNF4	KIS2	SNF4	SIP1	Two-hybrid	Corvey C (2005)		Affinity Capture-MS/Two-hybrid
95	SOD3	SOD3	SOD2	SOD2	Reconstituted Complex/Co-crystal structure/Reconstituted Complex/Reconstituted Complex	Lamarre C (2001)/Sheng Y (2011)/Sheng Y (2011)/Sheng Y (2013)		Reconstituted Complex/Crystal structure
96	SPA2	BNI1	SPA2	BNI1	Affinity Capture-Western	Wang H (2016)		Reconstituted Complex/Two-hybrid
97	SRV2	ACT1	SRV2	ACT1	Affinity Capture-Western	Zou H (2010)		Affinity Capture-Western/Affinity Capture-MS/Two-hybrid/Reconstituted complex
98	SSD1	CBK1	SSD1	CBK1	Two-hybrid/Affinity Capture-Western	Lee HJ (2015)/Lee HJ (2015)		Biochemical Activity/Affinity Capture-MS/Reconstituted complex/Two-hybrid
99	SSN6	RPD31	CYC8	RPD3	Affinity Capture-MS/Affinity Capture-Western	Lee JE (2015)/Lee JE (2015)		Affinity Capture-Western
100	TBF1	TBF1	TBF1	TBF1	Affinity Capture-Western/Two-hybrid	Mallick J (2013)/Mallick J (2013)		Affinity Capture-Western
101	THG1	THG1	THG1	THG1	Co-crystal Structure	Nakamura A (2013)		Two-hybrid/Crystal structure
102	THI80	THI80	THI80	THI80	Co-crystal Structure	Santini S (2008)		Crystal Structure
103	TIP41	PSY2	TIP41	PSY2	Two-hybrid	Feng J (2016)		Affinity Capture-MS
104	TIP41	TAP42	TIP41	TAP42	Two-hybrid	Feng J (2016)		Two-hybrid/Affinity capture-western
105	TPD3	PPH21	TPD3	PPH21	Affinity Capture-Western	Liu Q (2016)		Affinity Capture-Western/Affinity Capture-MS
106	TSA1	TSA1	TSA1	TSA1	Affinity Capture-Western	Palzer S (2013)		Co-crystal Structure/Co-purification/Affinity Capture-MS/Reconstituted complex/Two-hybrid/Affinity capture-western
107	TUP1	TUP1	TUP1	TUP1	Affinity Capture-Western/Affinity Capture-MS	Palzer S (2013)/Palzer S (2013)		Co-crystal Structure/Protein-peptide/Reconstituted complex/Two-hybrid
108	VRP1	MYO5	VRP1	MYO5	Two-hybrid	Borth N (2010)		Affinity Capture-Western/Two-hybrid/Reconstituted complex/Co-localization/PCA
109	WAL1	VRP1	LAS17	VRP1	Two-hybrid	Borth N (2010)		Affinity Capture-Western/Two-hybrid/Reconstituted complex/Co-localization/Affinity capture-MS/PCA
110	WOR1	SMT3	MIT1	SMT3	Affinity Capture-MS	Alkafeef SS (2018)		Affinity capture-MS
111	WOR1	WOR1	MIT1	MIT1	Affinity Capture-MS	Alkafeef SS (2018)		Reconstituted complex
112	MED7	C3_06170C_A	MED7	/	Affinity Capture-MS	Tebbji F (2014)		Affinity Capture-MS/Affinity Capture-western/co-purification
113	MED7	MED10	MED7	NUT2	Affinity Capture-MS	Tebbji F (2014)		Affinity Capture-MS/Affinity Capture-western/Two-hybrid
114	MED7	MED11	MED7	MED11	Affinity Capture-MS	Tebbji F (2014)		Affinity Capture-MS/Affinity Capture-western
115	MED7	MED14	MED7	RGR1	Affinity Capture-MS	Tebbji F (2014)		Affinity Capture-MS/Affinity Capture-western/co-purification
116	MED7	MED15	MED7	GAL11	Affinity Capture-MS	Tebbji F (2014)		Affinity Capture-MS/Affinity Capture-western/co-purification
117	MED7	MED16	MED7	SIN4	Affinity Capture-MS	Tebbji F (2014)		Affinity Capture-MS/Affinity Capture-western/co-purification
118	MED7	MED17	MED7	SRB4	Affinity Capture-MS	Tebbji F (2014)		Affinity Capture-MS/Affinity Capture-western/co-purification
119	MED7	MED18	MED7	SRB5	Affinity Capture-MS	Tebbji F (2014)		Affinity Capture-MS/Affinity Capture-western/co-purification
120	MED7	MED20	MED7	SRB2	Affinity Capture-MS	Tebbji F (2014)		Affinity Capture-MS/co-purification
121	MED7	MED21	MED7	SRB7	Affinity Capture-MS	Tebbji F (2014)		Affinity Capture-MS/Affinity Capture-western/Two-hybrid/Co-purification/Crystal structure
122	MED7	MED4	MED7	MED4	Affinity Capture-MS	Tebbji F (2014)		Affinity Capture-MS/Affinity Capture-western/Two-hybrid/Co-purification
123	MED7	MED7	MED7	MED7	Affinity Capture-MS	Tebbji F (2014)		Affinity Capture-MS
124	MED7	RPO21	MED7	RPO21	Affinity Capture-MS	Tebbji F (2014)		Affinity Capture-Western
125	MED7	SSB1	MED7	SSB2	Affinity Capture-MS	Tebbji F (2014)		Co-purification
126	MED8	MED15	MED8	GAL11	Affinity Capture-MS	Zhang A (2012)		Affinity Capture-MS/Affinity Capture-western/PCA
127	MED8	MED11	MED8	MED11	Affinity Capture-MS	Zhang A (2012)		Affinity Capture-MS/Affinity Capture-western/Co-purification
128	MED8	MED4	MED8	MED4	Affinity Capture-MS	Zhang A (2012)		Affinity Capture-MS/Affinity Capture-western/Co-purification
129	MED8	MED6	MED8	MED6	Affinity Capture-MS	Zhang A (2012)		Affinity Capture-MS/Affinity Capture-western/Co-purification
130	MED8	MED5	MED8	NUT1	Affinity Capture-MS	Zhang A (2012)		Affinity Capture-MS/Affinity Capture-western
131	MED8	MED10	MED8	NUT2	Affinity Capture-MS	Zhang A (2012)		Affinity Capture-MS/Affinity Capture-western/reconstituted complex
132	MED8	MED14	MED8	RGR1	Affinity Capture-MS	Zhang A (2012)		Affinity Capture-MS/Affinity Capture-western/Co-purification
133	MED8	MED19	MED8	ROX3	Affinity Capture-MS	Zhang A (2012)		Affinity Capture-MS/Co-purification
134	MED8	MED16	MED8	SIN4	Affinity Capture-MS	Zhang A (2012)		Affinity Capture-MS/Affinity Capture-western/Co-purification
135	MED8	SOH1	MED8	SOH1	Affinity Capture-MS	Zhang A (2012)		Affinity Capture-MS/Affinity Capture-western/Two-hybrid
136	MED8	MED20	MED8	SRB2	Affinity Capture-MS	Zhang A (2012)		Affinity Capture-MS/Affinity Capture-western/Co-purification/crystal structure
137	MED8	MED17	MED8	SRB4	Affinity Capture-MS	Zhang A (2012)		Affinity Capture-MS/Affinity Capture-western/Co-purification/Two-hybrid
138	MED8	MED18	MED8	SRB5	Affinity Capture-MS	Zhang A (2012)		Affinity Capture-MS/Affinity Capture-western/Co-purification/Two-hybrid/Crystal structure/reconstituted complex
139	MED8	MED21	MED8	SRB7	Affinity Capture-Western	Zhang A (2012)		Affinity Capture-MS/Affinity Capture-western/Co-purification
140	MEP2	MEP2	MEP2	MEP2	Co-crystal Structure	van den Berg B (2016)		Affinity Capture-western/crystal structure
141	SRP72	LHP1	SRP72	LHP1	Affinity Capture-MS	Blackwell C (2009)		Affinity Capture-MS
142	SRP72	SEC65	SRP72	SEC65	Affinity Capture-MS	Blackwell C (2009)		Affinity Capture-Western/Affinity Capture-MS/Co-purification
143	SRP72	SRP14	SRP72	SRP14	Affinity Capture-MS	Blackwell C (2009)		Affinity Capture-MS/PCA
144	SRP72	SRP21	SRP72	SRP21	Affinity Capture-MS	Blackwell C (2009)		Affinity Capture-MS
145	SRP72	SRP54	SRP72	SRP54	Affinity Capture-MS	Blackwell C (2009)		Affinity Capture-MS
146	SRP72	SRP68	SRP72	SRP68	Affinity Capture-MS	Blackwell C (2009)		Affinity Capture-MS
147	NOP1	NAN1	NOP1	NAN1	Affinity Capture-MS	Lavoie H (2008)		Affinity Capture-Western
148	NOP1	NOP1	NOP1	NOP1	Affinity Capture-MS	Lavoie H (2008)		Affinity capture-MS/affinity capture-western/Two-hybrid
149	NOP1	SIK1	NOP1	NOP56	Affinity Capture-MS	Lavoie H (2008)		Affinity capture-MS/affinity capture-western/Two-hybrid
150	NOP1	NOP5	NOP1	NOP58	Affinity Capture-MS	Lavoie H (2008)		Affinity capture-MS/affinity capture-western/Two-hybrid
151	NOP1	RRP9	NOP1	RRP9	Affinity Capture-MS	Lavoie H (2008)		affinity capture-western/Two-hybrid
152	NOP1	PWP2	NOP1	PWP2	Affinity Capture-MS	Lavoie H (2008)		Affinity Capture-Western
153	NOP1	UTP18	NOP1	UTP18	Affinity Capture-MS	Lavoie H (2008)		Affinity Capture-MS
154	NOP1	UTP9	NOP1	UTP9	Affinity Capture-MS	Lavoie H (2008)		Affinity Capture-MS
155	TPS1	TPS1	TPS1	TPS1	Co-crystal Structure	Miao Y (2017)		Two-hybrid
156	YDJ1	SSA2	YDJ1	SSA2	Affinity Capture-MS	Xie KL (2017)		Affinity Capture-MS
157	YDJ1	HSP104	YDJ1	HSP104	Affinity Capture-MS	Xie KL (2017)		Reconstituted complex/affinity capture-MS*
158	YDJ1	SIS1	YDJ1	SIS1	Affinity Capture-MS	Xie KL (2017)		Co-localization/affinity capture-MS*
159	YDJ1	TIF1	YDJ1	TIF2	Affinity Capture-MS	Xie KL (2017)		affinity capture-MS*
160	YDJ1	CDC48	YDJ1	CDC48	Affinity Capture-MS	Xie KL (2017)		affinity capture-MS*
161	YDJ1	TRM3	YDJ1	TRM3	Affinity Capture-MS	Xie KL (2017)		affinity capture-MS*
162	YDJ1	ADE17	YDJ1	ADE17	Affinity Capture-MS	Xie KL (2017)		affinity capture-MS*
163	YDJ1	VID27	YDJ1	VID27	Affinity Capture-MS	Xie KL (2017)		affinity capture-MS*
164	YDJ1	AHA1	YDJ1	AHA1	Affinity Capture-MS	Xie KL (2017)		affinity capture-MS*
165	AHA1	EFT2	AHA1	EFT1	Affinity capture-MS	O’Meara TR (2019)	(C. albicans strain SN95)	Affinity capture-MS
166	AHA1	GFA1	AHA1	GFA1	Affinity capture-MS	O’Meara TR (2019)	(C. albicans strain SN95)	Affinity capture-MS
167	AHA1	KAP123	AHA1	KAP123	Affinity capture-MS	O’Meara TR (2019)	(C. albicans strain SN95)	Affinity capture-MS
168	AHA1	PFK1	AHA1	PFK1	Affinity capture-MS	O’Meara TR (2019)	(C. albicans strain SN95)	Affinity capture-MS
169	AHA1	RVB1	AHA1	RVB1	Affinity capture-MS	O’Meara TR (2019)	(C. albicans strain SN95)	Affinity capture-MS
170	AHA1	TUB1	AHA1	TUB1	Affinity capture-MS	O’Meara TR (2019)	(C. albicans strain SN95)	Affinity capture-MS
171	AHA1	TUB2	AHA1	TUB2	Affinity capture-MS	O’Meara TR (2019)	(C. albicans strain SN95)	Affinity capture-MS
172	CDC37	HSP90	CDC37	HSC82	Affinity capture-MS	O’Meara TR (2019)	(C. albicans strain SN95)	Affinity capture-MS/Affinity capture-Western/Reconstituted complex
173	CDC37	KIN28	CDC37	KIN28	Affinity capture-MS	O’Meara TR (2019)	(C. albicans strain SN95)	Two-hybrid
174	CPR6	HSP90	CPR6	HSC82	Affinity capture-MS	O’Meara TR (2019)	(C. albicans strain SN95)	Affinity capture-MS/Affinity capture-Wester/Reconstituted complex
175	HCH1	HSP90	HCH1	HSC82	Affinity capture-MS	O’Meara TR (2019)	(C. albicans strain SN95)	Affinity capture-MS/Two-hybrid
176	SBA1	HSP90	SBA1	HSC82	Affinity capture-MS	O’Meara TR (2019)	(C. albicans strain SN95)	Affinity capture-MS/Affinity capture-Wester/Reconstituted complex/FRET
177	SBA1	RNR1	SBA1	RNR1	Affinity capture-MS	O’Meara TR (2019)	(C. albicans strain SN95)	Reconstituted complex/Two-hybrid
178	SGT1	SKP1	SGT1	SKP1	Affinity capture-MS	O’Meara TR (2019)	(C. albicans strain SN95)	Affinity capture-MS/Affinity capture-Wester/Reconstituted complex/Two-hybrid
179	STI1	HSP90	STI1	HSC82	Affinity capture-MS	O’Meara TR (2019)	(C. albicans strain SN95)	Affinity capture-MS/Affinity capture-Wester/Reconstituted complex/Co-crystal structure
180	STI1	HSP70	STI1	SSA4	Affinity capture-MS	O’Meara TR (2019)	(C. albicans strain SN95)	Two-hybrid
181	HSP90	ATP2	HSC82	ATP2	Affinity Capture-MS	O’Meara TR (2019)	(C. albicans strain SN95)	Affinity Capture-MS
182	HSP90	CEF3	HSC82	YEF3	Affinity Capture-MS	O’Meara TR (2019)	(C. albicans strain SN95)	Affinity Capture-MS
183	HSP90	CRM1	HSC82	CRM1	Affinity Capture-MS/Affinity Capture-MS	O’Meara TR (2019)/O’Meara TR (2019)	(C. albicans strain SN95)	Affinity Capture-MS
184	HSP90	DHH1	HSC82	DHH1	Affinity Capture-MS/Affinity Capture-MS	O’Meara TR (2019)/O’Meara TR (2019)	(C. albicans strain SN95)	Affinity Capture-MS/Affinity Capture-RNA
185	HSP90	HOM6	HSC82	HOM6	Affinity Capture-MS/Affinity Capture-MS	O’Meara TR (2019)/O’Meara TR (2019)	(C. albicans strain SN95)	Affinity Capture-MS
186	HSP90	MIR1	HSC82	MIR1	Affinity Capture-MS	O’Meara TR (2019)	(C. albicans strain SN95)	Affinity Capture-MS
187	HSP90	RPB3	HSC82	RPB3	Affinity Capture-MS	O’Meara TR (2019)	(C. albicans strain SN95)	Affinity Capture-MS
188	HSP90	RPG1A (RPG1)	HSC82	RPG1	Affinity Capture-MS	O’Meara TR (2019)	(C. albicans strain SN95)	Affinity Capture-MS
189	HSP90	RPN1	HSC82	RPN1	Affinity Capture-MS/Affinity Capture-MS	O’Meara TR (2019)/O’Meara TR (2019)	(C. albicans strain SN95)	Affinity Capture-MS
190	HSP90	RPT5	HSC82	RPT5	Affinity Capture-MS	O’Meara TR (2019)	(C. albicans strain SN95)	Affinity Capture-MS
191	HSP90	RSC8	HSC82	RSC8	Affinity Capture-MS	O’Meara TR (2019)	(C. albicans strain SN95)	Affinity Capture-MS
192	HSP90	RVB2	HSC82	RVB2	Affinity Capture-MS/Affinity Capture-MS	O’Meara TR (2019)/O’Meara TR (2019)	(C. albicans strain SN95)	Affinity Capture-MS/Reconstituted complex/Co-purification
193	HSP90	SUP35	HSC82	SUP35	Affinity Capture-MS	O’Meara TR (2019)	(C. albicans strain SN95)	Affinity Capture-MS
194	HSP90	URA2	HSC82	URA2	Affinity Capture-MS/Affinity Capture-MS	O’Meara TR (2019)/O’Meara TR (2019)	(C. albicans strain SN95)	Affinity Capture-Western
195	SMT3	RVB1	SMT3	RVB1	Affinity capture-western	O’Meara TR (2019)		PCA
196	YDJ1	MAS2	YDJ1	MAS2	Affinity Capture-MS	Xie KL (2017)		/
	MAS2	YDJ1	MAS2	YDJ1	Affinity Capture-Western	Xie KL (2017)		affinity capture-MS*
197	NAA20	NAA25	NAT3	MDM20	Affinity Capture-Western	Hong H (2017)		Affinity Capture-MS/Affinity Capture-western
	NAA25	NAA20	MDM20	NAT3	Co-crystal Structure	Hong H (2017)		Affinity Capture-MS/Affinity Capture-western
198	BCY1	TPK1	BCY1	TPK2	Affinity Capture-Western / PCA	Cassola A (2004)/Subotic A (2017)		Affinity capture-MS/reconstituted complex/co-purification/affinity capture-western/biochemical activity/PCA
	TPK1	BCY1	TPK2	BCY1	Candida Two-hybrid	Subotic A (2017)		Affinity capture-MS/reconstituted complex/co-purification/affinity capture-western/biochemical activity/PCA
199	BCY1	TPK2	BCY1	TPK2	PCA	Subotic A (2017)		Affinity capture-MS/reconstituted complex/co-purification/affinity capture-western/biochemical activity/PCA
	TPK2	BCY1	TPK2	BCY1	PCA	Subotic A (2017)		Affinity capture-MS/reconstituted complex/co-purification/affinity capture-western/biochemical activity/PCA
200	CDC10	CDC11	CDC10	CDC11	Affinity Capture-MS/Affinity Capture-Western	Kaneko A (2004)/Calderon-Norena DM (2015)		FRET/co-purification/affinity capture-MS/affinity capture-western/two-hybrid/reconstituted complex
	CDC11	CDC10	CDC11	CDC10	Co-purification/Affinity Capture-MS/Affinity Capture-Western/Affinity Capture-MS	Kaneko A (2004)/Sinha I (2007)/Gonzalez-Novo A (2008)/Kaneko A (2004)		FRET/co-purification/affinity capture-MS/affinity capture-western/two-hybrid/reconstituted complex
201	CDC10	CDC12	CDC10	CDC12	Affinity Capture-MS	Kaneko A (2004)		crystal structure/co-purification/affinity capture-MS/affinity capture-western/two-hybrid/reconstituted complex
	CDC12	CDC10	CDC12	CDC10	Affinity Capture-MS	Kaneko A (2004)		crystal structure/co-purification/affinity capture-MS/affinity capture-western/two-hybrid/reconstituted complex
202	CDC10	CDC3	CDC10	CDC3	Affinity Capture-MS	Kaneko A (2004)		PCA/co-purification/affinity capture-MS/affinity capture-western/two-hybrid/reconstituted complex
	CDC3	CDC10	CDC3	CDC10	Affinity Capture-MS	Kaneko A (2004)		PCA/co-purification/affinity capture-MS/affinity capture-western/two-hybrid/reconstituted complex
203	CDC10	SEP7	CDC10	SHS1	Affinity Capture-MS/Affinity Capture-Western	Kaneko A (2004)/Calderon-Norena DM (2015)		Affinity capture-MS/Affinity capture-western
	SEP7	CDC10	SHS1	CDC10	Affinity Capture-MS	Kaneko A (2004)		Affinity capture-MS/Affinity capture-western
204	CDC11	CDC12	CDC11	CDC12	Affinity Capture-MS/Co-purification/Affinity Capture-MS	Sinha I (2007)/Kaneko A (2004)/Kaneko A (2004)		FRET/co-purification/affinity capture-MS/affinity capture-western/two-hybrid/reconstituted complex/PCA/crystal structure
	CDC12	CDC11	CDC12	CDC11	Affinity Capture-MS	Kaneko A (2004)		FRET/co-purification/affinity capture-MS/affinity capture-western/two-hybrid/reconstituted complex/PCA/crystal structure
205	CDC11	CDC28	CDC11	CDC28	Affinity Capture-Western	Sinha I (2007)		Affinity Capture-Western
	CDC28	CDC11	CDC28	CDC11	Biochemical Activity	Sinha I (2007)		Affinity Capture-Western
206	CDC11	CDC3	CDC11	CDC3	Co-purification/Affinity Capture-MS	Kaneko A (2004)/Sinha I (2007)		FRET/co-purification/affinity capture-MS/affinity capture-western/two-hybrid/reconstituted complex
	CDC3	CDC11	CDC3	CDC11	Affinity Capture-MS	Kaneko A (2004)		FRET/co-purification/affinity capture-MS/affinity capture-western/two-hybrid/reconstituted complex
207	CDC11	SEP7	CDC11	SHS1	Co-purification/Affinity Capture-MS/Affinity Capture-Western/Affinity Capture-MS	Kaneko A (2004)/Sinha I (2007)/Gonzalez-Novo A (2008)/Kaneko A (2004)		FRET/PCA/Affinity capture-MS/Affinity capture-western/Two-hybrid
	SEP7	CDC11	SHS1	CDC11	Affinity Capture-MS	Kaneko A (2004)		FRET/PCA/Affinity capture-MS/Affinity capture-western/Two-hybrid
208	CDC11	GIN4	CDC11	GIN4	Affinity Capture-MS	Sinha I (2007)		Affinity capture-MS/affinity capture-western
	GIN4	CDC11	GIN4	CDC11	Biochemical Activity/Affinity Capture-MS/Biochemical Activity	Sinha I (2007)/Li CR (2012)/Li CR (2012)		Affinity capture-MS/affinity capture-western
209	CDC3	CDC12	CDC3	CDC12	Affinity Capture-MS	Kaneko A (2004)		PCA/co-purification/affinity capture-MS/affinity capture-western/two-hybrid/reconstituted complex/crystal structure
	CDC12	CDC3	CDC12	CDC3	Affinity Capture-MS	Kaneko A (2004)		PCA/co-purification/affinity capture-MS/affinity capture-western/two-hybrid/reconstituted complex/crystal structure
210	CDC12	SEP7	CDC12	SHS1	Affinity Capture-MS	Kaneko A (2004)		PCA/affinity capture-western/affinity capture-MS/Two-hybrid/reconstituted complex
	SEP7	CDC12	SHS1	CDC12	Affinity Capture-MS	Kaneko A (2004)		PCA/affinity capture-western/affinity capture-MS/Two-hybrid/reconstituted complex
211	CDC12	GIN4	CDC12	GIN4	Affinity Capture-Western/Affinity Capture-Western	Li CR (2012)/Au Yong JY (2016)		Affinity capture-MS/affinity capture-western
	GIN4	CDC12	GIN4	CDC12	Affinity Capture-MS/Affinity Capture-Western	Li CR (2012)/Li CR (2012)		Affinity capture-MS/affinity capture-western
212	CDC28	SEC2	CDC28	SEC2	Biochemical Activity	Bishop A (2010)		Biochemical activity
	SEC2	CDC28	SEC2	CDC28	Affinity Capture-Western	Bishop A (2010)		Biochemical activity
213	CDC3	SEP7	CDC3	SHS1	Affinity Capture-MS	Kaneko A (2004)		Affinity capture-MS/affinity capture-western
	SEP7	CDC3	SHS1	CDC3	Affinity Capture-MS	Kaneko A (2004)		Affinity capture-MS/affinity capture-western
214	CEK1	STE11	FUS3	STE11	Two-hybrid	Cote P (2011)		Co-fractionation/FRET/Two-hybrid/reconstituted complex/affinity capture-western
	STE11	CEK1	STE11	FUS3	Two-hybrid	Cote P (2011)		Co-fractionation/FRET/Two-hybrid/reconstituted complex/affinity capture-western
215	CEK1	CST5	FUS3	STE5	Two-hybrid	Cote P (2011)		FRET/Crystal structure/Two-hybrid/Biochemical activity/Reconstituted complex/Affinity capture-western/Affinity capture-MS
	CST5	CEK1	STE5	FUS3	Affinity Capture-Western/Two-hybrid	Yi S (2011)/Cote P (2011)		FRET/Crystal structure/Two-hybrid/Biochemical activity/Reconstituted complex/Affinity capture-western/Affinity capture-MS
216	CEK1	HST7	FUS3	STE7	Affinity Capture-Western/Candida Two-hybrid	Stynen B (2010)		FRET/Crystal structure/Two-hybrid/Biochemical activity/Reconstituted complex/Affinity capture-western/PCA/Affinity capture-MS
	HST7	CEK1	STE7	FUS3	Candida Two-hybrid/Candida Two-hybrid	Stynen B (2010)/Legrand M (2018)		FRET/Crystal structure/Two-hybrid/Biochemical activity/Reconstituted complex/Affinity capture-western/PCA/Affinity capture-MS
217	CST5	HST7	STE5	STE7	Affinity Capture-Western/Two-hybrid	Yi S (2011)/Cote P (2011)		FRET/Far western/Two-hybrid/Reconstituted complex/Affinity capture-western/Affinity capture-MS/PCA
	HST7	CST5	STE7	STE5	Two-hybrid	Cote P (2011)		FRET/Far western/Two-hybrid/Reconstituted complex/Affinity capture-western/Affinity capture-MS/PCA
218	EXO84	SEC10	EXO84	SEC10	Affinity Capture-Western	Caballero-Lima D (2014)		Affinity Capture-MS/Two-hybrid/reconstituted complex/Affinity capture-western/PCA
	SEC10	EXO84	SEC10	EXO84	Affinity Capture-Western	Caballero-Lima D (2014)		Affinity Capture-MS/Two-hybrid/reconstituted complex/Affinity capture-western/PCA
219	FHL1	IFH1	FHL1	IFH1	Affinity Capture-Western/Affinity Capture-Western/Two-hybrid	Lavoie H (2010)/Mallick J (2013)/Lavoie H (2010)		Affinity capture-western/Two-hybrid/Reconstituted complex
	IFH1	FHL1	IFH1	FHL1	Affinity Capture-Western/Two-hybrid	Mallick J (2013)/Mallick J (2013)		Affinity capture-western/Two-hybrid/Biochemical activity
220	FLO8	MSS11	FLO8	MSS11	Affinity Capture-Western	Su C (2009)		Affinity capture-western/reconstituted complex
	MSS11	FLO8	MSS11	FLO8	Affinity Capture-Western	Su C (2009)		Affinity capture-western/reconstituted complex
221	GIN4	NAP1	GIN4	NAP1	Affinity Capture-MS/Biochemical Activity	Li CR (2012)/Li CR (2012)		Affinity capture-MS/affinity capture-western/PCA
	NAP1	GIN4	NAP1	GIN4	Affinity Capture-Western	Huang ZX (2014)		Affinity capture-MS/affinity capture-western/PCA
222	GIN4	SEP7	GIN4	SHS1	Affinity Capture-MS/Biochemical Activity	Li CR (2012)/Li CR (2012)		Affinity capture-MS/affinity capture-western/Biochemical assay
	SEP7	GIN4	SHS1	GIN4	Affinity Capture-Western	Li CR (2012)		Affinity capture-MS/affinity capture-western/Biochemical assay
223	GPA2	GPR1	GPA2	GPR1	Two-hybrid/Candida Two-hybrid	Miwa T (2004)/Subotic(2017)		Affinity capture-western/Two-hybrid
	GPR1	GPA2	GPR1	GPA2	PCA	Subotic A (2017)		Affinity capture-western/Two-hybrid
224	HOG1	PBS2	HOG1	PBS2	Co-localization	Argimon S (2011)		Affinity capture-MS/affinity capture-western/Biochemical assay/PCA/reconstituted complex
	PBS2	HOG1	PBS2	HOG1	Affinity Capture-Western/Co-localization/Affinity Capture-Western	Cheetham J (2007)/Boysen JH (2009)/Cheetham J (2011)		Affinity capture-MS/affinity capture-western/Biochemical assay/PCA/reconstituted complex
225	HST7	STE11	STE7	STE11	Two-hybrid	Cote P (2011)		FRET/Two-hybrid/Affinity capture-western/reconstituted complex
	STE11	HST7	STE11	STE7	Two-hybrid	Cote P (2011)		FRET/Two-hybrid/Affinity capture-western/reconstituted complex
226	KIS1	SNF1	GAL83	SNF1	Two-hybrid	Corvey C (2005)		Affinity capture-western/Two-hybrid/reconstituted complex/affinity capture-MS
	SNF1	KIS1	SNF1	GAL83	Affinity Capture-MS	Corvey C (2005)		Affinity capture-western/Two-hybrid/reconstituted complex/affinity capture-MS
227	KIS1	SNF4	GAL83	SNF4	Two-hybrid/Affinity Capture-Western/Candida Two-hybrid	Corvey C (2005)/Stynen B (2010)/Stynen B (2010)		Affinity capture-western/Two-hybrid/affinity capture-MS
	SNF4	KIS1	SNF4	GAL83	PCA/Candida Two-hybrid/Affinity Capture-Western/Two-hybrid	Subotic A (2017)/Corvey C (2005)/Stynen B (2010)/Subotic A (2017)		Affinity capture-western/Two-hybrid/affinity capture-MS
228	MYO2	SEC15	MYO2	SEC15	Reconstituted Complex	Guo PP (2016)		Co-localization/PCA/reconstituted complex/Affinity capture-western
	SEC15	MYO2	SEC15	MYO2	Affinity Capture-Western	Guo PP (2016)		Co-localization/PCA/reconstituted complex/Affinity capture-western
229	PAN1	SLA1	PAN1	SLA1	Affinity Capture-Western	Zeng G (2012)		Two-hybrid/Reconstituted complex/Affinity capture-western
	SLA1	PAN1	SLA1	PAN1	Affinity Capture-Western	Zeng G (2012)		Two-hybrid/Reconstituted complex/Affinity capture-western
230	PCL5	PHO85	PCL5	PHO85	Candida Two-hybrid	Schoeters F (2018)		affinity capture-western/Biochemical assay/Two-hybrid/reconstituted complex
	PHO85	PCL5	PHO85	PCL5	Candida Two-hybrid/Affinity Capture-Western	Schoeters F (2018)/Schoeters F (2018)		affinity capture-western/Biochemical assay/Two-hybrid/reconstituted complex
231	SEC20	TIP20	SEC20	TIP20	Two-hybrid/Co-purification/Affinity Capture-Western	Weber Y (2002)/Weber Y (2002)/Weber Y (2002)		Co-fractionation/reconstituted complex/Affinity capture-western/Affinity capture-MS/Two-hybrid
	TIP20	SEC20	TIP20	SEC20	Two-hybrid	Weber Y (2002)		Co-fractionation/reconstituted complex/Affinity capture-western/Affinity capture-MS/Two-hybrid
232	SNF1	SNF4	SNF1	SNF4	Affinity Capture-MS/Co-localization	Corvey C (2005)/Boysen JH (2009)		Affinity capture-western/Two-hybrid/reconstituted complex/affinity capture-MS/Co-purification/Crystal structure/Co-localization
	SNF4	SNF1	SNF4	SNF1	Two-hybrid	Corvey C (2005)		Affinity capture-western/Two-hybrid/reconstituted complex/affinity capture-MS/Co-purification/Crystal structure/Co-localization
233	SNF2	SWI1	SNF2	SWI1	Affinity Capture-Western	Mao X (2006)		Affinity capture-western/Co-purification/affinity capture-MS
	SWI1	SNF2	SWI1	SNF2	Affinity Capture-Western	Mao X (2006)		Affinity capture-western/Co-purification/affinity capture-MS
234	CST5	STE11	STE5	STE11	Affinity Capture-Western/Two-hybrid	Yi S (2011)/Cote P (2011)		FRET/PCA/Co-fractionation/Co-purification/Two-hybrid/Affinity capture-MS/affinity capture-western
	STE11	CST5	STE11	STE5	Two-hybrid	Cote P (2011)		FRET/PCA/Co-fractionation/Co-purification/Two-hybrid/Affinity capture-MS/affinity capture-western
235	CET1	CGT1	CET1	CEG1	Two-hybrid	Yamada-Okabe T (1998)		Crystal structure/Two-hybrid/reconstituted complex/affinity capture-western/co-purification/protein-peptide/far western/co-localization
	CGT1	CET1	CEG1	CET1	Two-hybrid	Yamada-Okabe T (1998)		Affinity capture-MS/affinity capture-western/Far western/reconstituted complex/Co-purification/Two-hybrid/Crystal structure
236	CMP1	HSP90	CMP2	HSC82	Affinity Capture-Western	Singh SD (2009)		Affinity capture-western
	HSP90	CMP1	HSC82	CMP2	Affinity Capture-Western	Singh SD (2009)		Affinity capture-western
237	CDC28	HGC1	CDC28	CLN2	Affinity Capture-Western	Zheng XD (2007)		affinity capture-MS/affinity capture-western/Biochemical activity/reconstituted complex
	HGC1	CDC28	CLN2	CDC28	Affinity Capture-Western/Affinity Capture-Western	Zheng X (2004)/Bishop A (2010)		affinity capture-MS/affinity capture-western/Biochemical activity/reconstituted complex
238	HSP90	SGT1	HSC82	SGT1	Affinity Capture-Western/affinity Capture-MS	Shapiro RS (2012)/O’Meara TR (2019)		Affinity capture-MS/affinity capture-western/Reconstituted complex
	SGT1	HSP90	SGT1	HSC82	Affinity Capture-Western	Shapiro RS (2012)		Affinity capture-MS/affinity capture-western/Reconstituted complex
239	CYR1	SGT1	CYR1	SGT1	Affinity Capture-Western	Shapiro RS (2012)		Affinity capture-western
	SGT1	CYR1	SGT1	CYR1	Affinity Capture-Western	Shapiro RS (2012)		Affinity capture-western
240	CYR1	SRV2	CYR1	SRV2	Affinity Capture-MS/Affinity Capture-Western/Affinity Capture-MS/Affinity Capture-MS/Affinity Capture-Western	Wang Y (2010)/Wang Y (2010)/Bai C (2011)/Zou H (2010)/Zou H (2010)		Affinity Capture-MS/Two-hybrid/reconstituted complex/Affinity capture-western
	SRV2	CYR1	SRV2	CYR1	Affinity Capture-Western	Zou H (2010)		Affinity Capture-Western/Affinity Capture-MS/Two-hybrid
241	HSP70	SSA2	SSA4	SSA2	Two-hybrid	Li XS (2006)		affinity capture-MS
	SSA2	HSP70	SSA2	SSA4	Two-hybrid	Li XS (2006)		Affinity Capture-MS
242	TCC1	TUP1	CYC8	TUP1	Affinity Capture-Western	Kaneko A (2006)		Co-fractionation/Two-hybrid/reconstituted complex/affinity capture-western/PCA/Affinity Capture-MS
	TUP1	SSN6	TUP1	CYC8	Affinity Capture-MS	Kaneko A (2006)		Co-fractionation/Two-hybrid/reconstituted complex/affinity capture-western/PCA/Affinity Capture-MS
243	BEM1	SEC15	BEM1	SEC15	Affinity Capture-Western	Guo PP (2016)		Two-hybrid/affinity capture-western/reconstituted complex/co-purification
	SEC15	BEM1	SEC15	BEM1	Reconstituted Complex/Affinity Capture-Western	Guo PP (2016)/Guo PP (2016)		Two-hybrid/affinity capture-western/reconstituted complex/co-purification
244	RSR1	SEC15	RSR1	SEC15	Affinity Capture-Western/Reconstituted Complex	Guo PP (2016)/Guo PP (2016)		Two-hybrid
	SEC15	RSR1	SEC15	RSR1	Affinity Capture-Western	Guo PP (2016)		Two-hybrid
245	MED7	MED8	MED7	MED8	Affinity Capture-MS	Tebbji F (2014)		Affinity Capture-MS/Affinity Capture-western/Co-purification
	MED8	MED7	MED8	MED7	Affinity Capture-MS	Zhang A (2012)		Affinity Capture-MS/Affinity Capture-western/Cp-purification
246	TIP41	PPH3	TIP41	PPH3	Two-hybrid	Feng J (2016)		Two-hybrid
	PPH3	TIP41	PPH3	TIP41	Affinity Capture-Western	Gao J (2014)		/
247	PPH3	PSY2	PPH3	PSY2	Affinity Capture-Western	Gao J (2014)		affinity capture-western/Affinity Capture-MS/reconstituted complex
	PSY2	PPH3	PSY2	PPH3	Affinity Capture-Western	Feng J (2017)		affinity capture-western/Affinity Capture-MS/reconstituted complex
248	RVS161	RVS167	RVS161	RVS167	Two-hybrid/Affinity Capture-Western	Gkourtsa A et al (2015)		Affinity Capture-MS/Two-hybrid/PCA/Affinity Capture-Western/Co-localization
	RVS167	RVS161	RVS167	RVS161	Two-hybrid/Affinity Capture-Western	Gkourtsa A et al (2015)		Affinity Capture-MS/Two-hybrid/Affinity Capture-Western/Co-Complex
249	MAS2	YDJ1	MAS2	YDJ1	Affinity Capture-Western	Xie KL (2017)	(C. albicans strain SN95)	affinity capture-MS*
	YDJ1	MAS2	YDJ1	MAS2	Affinity Capture-MS	Xie KL (2017)	(C. albicans strain SN95)	/
